# Supplementary material for: Prevalence of African animal trypanosomiasis among livestock and domestic animals in Uganda: a systematic review and meta-regression analysis from 1980 to 2022
Source: Sci Rep. 2023 Nov 20;13:20337. doi: 10.1038/s41598-023-47141-5 (PMC10663568; doi:10.1038/s41598-023-47141-5)
Supplement: Supplementary file 1 — Supplementary Information. [file 41598_2023_47141_MOESM1_ESM.zip]

Archive with 2 entries (2 files):
- AAT_2023.kml
- Supplementary Files.docx
