# Supplementary material for: Prevalence of African animal trypanosomiasis among livestock and domestic animals in Uganda: a systematic review and meta-regression analysis from 1980 to 2022
Source: Sci Rep. 2023 Nov 20;13:20337. doi: 10.1038/s41598-023-47141-5 (PMC10663568; doi:10.1038/s41598-023-47141-5)
Supplement: Supplementary file 1 — Supplementary Information. [file 41598_2023_47141_MOESM1_ESM.zip › AAT_2023.kml]

<?xml version="1.0" encoding="utf-8" ?>
<kml xmlns="http://www.opengis.net/kml/2.2">
<Document id="root_doc">
<Schema name="AAT_2023" id="AAT_2023">
	<SimpleField name="Name" type="string"></SimpleField>
	<SimpleField name="Description" type="string"></SimpleField>
	<SimpleField name="Region" type="string"></SimpleField>
	<SimpleField name="Cattle_DNA_target" type="float"></SimpleField>
	<SimpleField name="Cattle_Parasite_target" type="float"></SimpleField>
	<SimpleField name="Cattle_Antibodies_target" type="float"></SimpleField>
	<SimpleField name="Camels_Parasite_target" type="float"></SimpleField>
	<SimpleField name="Chickens_DNA_target" type="float"></SimpleField>
	<SimpleField name="Dogs_DNA_target" type="float"></SimpleField>
	<SimpleField name="Dogs_Parasite_target" type="float"></SimpleField>
	<SimpleField name="Donkeys_DNA_target" type="float"></SimpleField>
	<SimpleField name="Goats_DNA_target" type="float"></SimpleField>
	<SimpleField name="Goats_Parasite_target" type="float"></SimpleField>
	<SimpleField name="Pigs_DNA_target" type="float"></SimpleField>
	<SimpleField name="Pigs_Parasite_target" type="float"></SimpleField>
	<SimpleField name="Sheep_DNA_target" type="float"></SimpleField>
	<SimpleField name="Sheep_Parasite_target" type="float"></SimpleField>
	<SimpleField name="Cattle_AllDiagTargets" type="float"></SimpleField>
	<SimpleField name="Camels_AllDiagTargets" type="float"></SimpleField>
	<SimpleField name="Chickens_AllDiagTargets" type="float"></SimpleField>
	<SimpleField name="Dogs_AllDiagTargets" type="float"></SimpleField>
	<SimpleField name="Donkeys_AllDiagTargets" type="float"></SimpleField>
	<SimpleField name="Goats_AllDiagTargets" type="float"></SimpleField>
	<SimpleField name="Pigs_AllDiagTargets" type="float"></SimpleField>
	<SimpleField name="Sheep_AllDiagTargets" type="float"></SimpleField>
	<SimpleField name="ALL_HOSTS_DNA_target" type="float"></SimpleField>
	<SimpleField name="ALL_HOSTS_Parasite_target" type="float"></SimpleField>
	<SimpleField name="ALL_HOSTS_AllDiagTargets" type="float"></SimpleField>
</Schema>
<Folder><name>AAT_2023</name>
  <Placemark>
	<name>Masaka</name>
	<Style><LineStyle><color>ff0000ff</color></LineStyle><PolyStyle><fill>0</fill></PolyStyle></Style>
      <MultiGeometry><Polygon><outerBoundaryIs><LinearRing><coordinates>32.0005133325356,-0.607607311825524 32.0005255387353,-0.609932117664628 32.0005345788754,-0.614210853376579 32.0004804573392,-0.61682512612053 32.0005305653009,-0.62369101263817 32.0005299062861,-0.624018079647873 32.000524983329,-0.626459070089452 32.00051881472,-0.629399004025208 32.0005137650851,-0.644071527507595 32.0005222409591,-0.648133163394163 32.0005291556634,-0.651498264562319 32.0004950434093,-0.65789372634243 32.0005006384767,-0.659377270059672 32.0005211870057,-0.664813888466882 32.0005079844668,-0.668975014153705 32.0004995990546,-0.671625476660607 32.0004782515862,-0.678545628612186 32.0005282210444,-0.685429602336589 32.0005273686007,-0.685501966109472 32.0004594024353,-0.692295462657225 32.0004616092858,-0.699188475455646 32.0004640861145,-0.70605434120467 32.0004980118175,-0.712856899197534 32.0004940868294,-0.71416856396555 32.0004928747418,-0.714539447438571 32.0004756304282,-0.720283616704153 32.000527038508,-0.720166032540711 32.0005256186239,-0.726679112259865 32.0004422200658,-0.726688143314256 32.0004433416105,-0.73055075985026 32.0004683077146,-0.736991473822467 32.0004630385555,-0.737968436360961 32.0004340100154,-0.743441232829102 32.0004331402955,-0.746082635391783 32.0004467829582,-0.752821875118772 32.0004620433132,-0.769529727244932 32.0004634065635,-0.770949945902019 32.0004623403261,-0.77307574021332 32.0004661174879,-0.773772275016936 32.0004667650041,-0.774586413560561 32.0004672010813,-0.775120122425558 32.0004660249525,-0.775346279739522 32.000506996741,-0.81868539405967 31.899349427458,-0.797855352810221 31.8979344693655,-0.797563974483542 31.8921759026685,-0.796377452940174 31.8766869128729,-0.78897648101176 31.8009925780195,-0.752807615984355 31.800638763257,-0.752807518375275 31.7989837386896,-0.752816101311881 31.7988388375478,-0.752816061273147 31.795305828464,-0.752824132480024 31.7920468828558,-0.752832268823061 31.7919132265856,-0.752832231677499 31.7871356161327,-0.750180629864739 31.7849640078077,-0.748886563865248 31.7847553656568,-0.748940764864542 31.7771656741308,-0.745998946715192 31.7678869295231,-0.742423479776921 31.765123062317,-0.741427740905521 31.7637411801384,-0.740730875648209 31.7614906405632,-0.739653865387824 31.7558050959668,-0.736712584115304 31.7513040828391,-0.734323401595463 31.7504354678894,-0.733771397703979 31.7467689228529,-0.730550287820226 31.7440296964001,-0.727890261599307 31.7433444932405,-0.727148359645411 31.7417781382346,-0.725267217924933 31.7417304563619,-0.725209953453139 31.7410242439466,-0.724361814292609 31.7400640459282,-0.722941454245069 31.7390815088824,-0.721648710113914 31.7389427271839,-0.721466111968889 31.7389019899821,-0.721412514613736 31.7388654166853,-0.721361758586334 31.7387807544305,-0.721244266931733 31.7384978083182,-0.720851603712022 31.7379925086376,-0.720390159388188 31.7378715259056,-0.720283116572813 31.7371335060577,-0.719630132563569 31.7365740311177,-0.719105357713379 31.7353803591238,-0.717829673516519 31.7353142666001,-0.717759040899396 31.7351348391246,-0.717567285422676 31.735133934565,-0.717566344480237 31.7349107563249,-0.717334044846366 31.7339310496147,-0.716314299965069 31.7332510702049,-0.71560653193866 31.7327889054362,-0.715125479388653 31.7325229939936,-0.714848700697737 31.732241935945,-0.714556156766722 31.7296143392542,-0.711821177882288 31.728606942893,-0.710772612551983 31.7285395760252,-0.710700237766123 31.7273591100712,-0.708661456319217 31.7272091163994,-0.708402401773602 31.7269524624357,-0.707959134660651 31.7265306991256,-0.706955018073477 31.7263214676965,-0.706122811273619 31.726063887451,-0.705453400954602 31.7260181906719,-0.705163945853854 31.7258767240493,-0.704973967593265 31.7255690213984,-0.704829161887907 31.7252377502517,-0.704639113489022 31.7250726856567,-0.704476266758844 31.7250022530828,-0.704304388268834 31.7250049188573,-0.703806909805981 31.7250435241262,-0.7032642130914 31.7249739844484,-0.702956662354919 31.7248328010083,-0.702739546396968 31.7247380446356,-0.70267028221024 31.7245728455671,-0.702549526838403 31.7243333446238,-0.702404074364458 31.7241705396259,-0.702305201511308 31.7240367288239,-0.702206982420383 31.7238869985063,-0.702097077267067 31.7236515094426,-0.701762353292051 31.723392437973,-0.701400475039564 31.7231566617837,-0.701110968297584 31.7228731159126,-0.700920942482564 31.722541237129,-0.700866584916317 31.7220440108242,-0.700676509729049 31.7216417152808,-0.700432175676277 31.7212880267855,-0.700052191676101 31.7208633255904,-0.699572676376424 31.7205338130091,-0.699075116083966 31.7200643142899,-0.698116208793854 31.719863661018,-0.697414623811917 31.7198469912246,-0.697356334718496 31.7198314758373,-0.697302086368124 31.7198210920234,-0.697270699897796 31.7197578895545,-0.697079654654948 31.7197147670045,-0.696949305423077 31.7196937446723,-0.696804578768089 31.7194639850219,-0.695275088360436 31.719336379918,-0.694425630577539 31.7190793790341,-0.693683858940494 31.7189638493542,-0.693113992710365 31.7188710259216,-0.692688853562622 31.7188966729171,-0.692327054693297 31.7188972659284,-0.692209471850846 31.7188993222962,-0.691847665679681 31.718829784186,-0.691494897848642 31.7185326969155,-0.691144773846142 31.7184996805336,-0.691105863945212 31.7184561592795,-0.691058043633996 31.7179809439881,-0.690535888907301 31.7176508525024,-0.69010162813746 31.7174277424891,-0.689685503653211 31.7173581913566,-0.689350816206542 31.7173199790544,-0.688575961705038 31.7172297237598,-0.686745807281002 31.7172527620753,-0.686412708728699 31.7173066703955,-0.685633288680197 31.7174045364067,-0.685054422720267 31.7174534707032,-0.684792141154619 31.7176055237785,-0.684567792327739 31.7176925088307,-0.684439447384609 31.7179557151385,-0.684059623045725 31.7180034889088,-0.683948486624103 31.7180995569915,-0.683725001869032 31.7181099084951,-0.683610458997777 31.7181168049908,-0.683534138689087 31.7181248964066,-0.683444597546119 31.7180598117359,-0.6832636817892 31.7178301778708,-0.683091770686416 31.7177145201497,-0.683064566596141 31.7175221636976,-0.683019323335775 31.717213870763,-0.682992111105516 31.7168814204537,-0.683019151831006 31.7165972835271,-0.682946719893682 31.7162421229294,-0.682774766192422 31.715887257108,-0.682602811687205 31.7156040249973,-0.682340433182949 31.7152497719379,-0.681978531194688 31.7150142665063,-0.681670938542012 31.7148026453438,-0.681336222627754 31.7148034029974,-0.681185654554862 31.7148038305543,-0.681101048259825 31.7149240886989,-0.68076641207283 31.7149771032281,-0.680662496902965 31.7150181523564,-0.680582036847541 31.7150440465144,-0.680531279372072 31.7150823443525,-0.680447551507728 31.7151640105547,-0.680269007902411 31.7153785770399,-0.680079108428611 31.7156874782446,-0.679961607094545 31.7159963514397,-0.679916463353756 31.7163055347708,-0.679771825058395 31.716591732909,-0.679464380582789 31.7166289865748,-0.679257777197519 31.7166651235391,-0.679057366652643 31.7167134703945,-0.678894559615316 31.7166916677144,-0.678532766369884 31.7166218196355,-0.678270435076396 31.7164340761062,-0.677890498602322 31.7163361784889,-0.677798396718186 31.7161744114484,-0.677646206094803 31.7161274482077,-0.677597305140272 31.7160604338327,-0.677527527415663 31.7159961546852,-0.677460596896419 31.7157742555962,-0.677229545575874 31.7156066810607,-0.677055059235706 31.7154271631699,-0.676868137328069 31.7153482879046,-0.676786710988657 31.7152957855952,-0.676695727428636 31.7151133706259,-0.676379615352832 31.7145419285716,-0.675734077369918 31.7144646694892,-0.675646800271697 31.7143644429937,-0.675513561046143 31.7142589081421,-0.675373262576633 31.7141584364439,-0.675239694968333 31.7139707000582,-0.674832612114358 31.7137826528012,-0.674525041830322 31.7136886497743,-0.674307931496941 31.7136435486919,-0.673882797370973 31.7135507226475,-0.673493838012058 31.7135044416401,-0.673285789013171 31.713339688105,-0.67302343303688 31.7131274930721,-0.672733944812577 31.713002136615,-0.672616010533171 31.7128678286998,-0.672489652968112 31.7127428927494,-0.67237175861538 31.7125610133184,-0.672200130762908 31.7123956553357,-0.672064416075658 31.7122311937501,-0.671774931566441 31.712090611087,-0.671440226429328 31.7119500354759,-0.671078392564293 31.7119512029277,-0.670870356248246 31.7118339083812,-0.670598973454364 31.7114318890024,-0.670363692969193 31.7111486622271,-0.670047048561667 31.7110484617451,-0.669907241167641 31.7109541452662,-0.669775645506068 31.7107248287755,-0.669449965860156 31.7104343172464,-0.668917968466935 31.7102901068437,-0.668653884464226 31.7101745717009,-0.668056884183197 31.7101536430598,-0.667550351847212 31.7101554344225,-0.667170458553618 31.7102288171255,-0.666790600347592 31.7103726582707,-0.666483100018359 31.7105406563555,-0.666121347587982 31.7105188492031,-0.665768585837124 31.7105206195934,-0.665433909470189 31.7104271805089,-0.665171581935302 31.7102149783251,-0.664909232352905 31.710034012907,-0.664750789375684 31.7093882590075,-0.664185404878335 31.7087504467806,-0.663687760818504 31.708561821403,-0.66344350676552 31.7084212444456,-0.663081664690006 31.708280948873,-0.662701733591227 31.7079661897632,-0.661643383336891 31.7077787355288,-0.661209173579726 31.7076381523304,-0.660874469475618 31.7075455994073,-0.660422194530776 31.7073811491198,-0.6600874851778 31.707216392746,-0.659870366402401 31.7069561415657,-0.659725578359156 31.7068079289708,-0.659698920263274 31.7065532339131,-0.659653108736173 31.7062217053054,-0.659556850335472 31.7059608264102,-0.659481105443049 31.7054146834083,-0.65958045633247 31.7049878973776,-0.659553207265637 31.7047014946789,-0.659582514333014 31.7043707163375,-0.659616362144272 31.7038723172942,-0.659643368832106 31.7034455385219,-0.659588990968096 31.7031852887371,-0.659444202972987 31.7028778773328,-0.65925416682447 31.7022397935547,-0.658747485711247 31.7015318417736,-0.658050838935096 31.7010122292461,-0.657598454566659 31.7003971293231,-0.657236489899355 31.6999774548438,-0.656861256660321 31.6999721180616,-0.65685648584567 31.6999067411833,-0.656702709412661 31.69950628591,-0.655757436359984 31.6991780766649,-0.654982702970775 31.6990023299716,-0.654567854196591 31.6989526585684,-0.65445026008509 31.6976754272815,-0.652597111378119 31.697587161594,-0.652469045911868 31.6970888466778,-0.651673948846639 31.6961754012221,-0.650216481306985 31.6945196063325,-0.647005094433041 31.6936009366952,-0.645756648382703 31.6917385344557,-0.643485884209193 31.6903848355997,-0.641459466998371 31.6889935877996,-0.639550559415043 31.6878266584749,-0.637949435327303 31.6876288116652,-0.637677973078487 31.6870905368751,-0.636763596148777 31.6870057471038,-0.636619563634261 31.6869833948152,-0.636585555275049 31.6868791320363,-0.636426923786344 31.6854260860503,-0.634216186279857 31.6852992590319,-0.63402322548704 31.6852943559921,-0.634015896935734 31.6851019240324,-0.633728270539243 31.6848271705892,-0.633317598553288 31.6840893335499,-0.632225957931394 31.6836042694366,-0.631508296707276 31.6808167092847,-0.626948952862007 31.6797827991906,-0.625058309436388 31.6796119126219,-0.624074532235564 31.6795408303929,-0.623665318730418 31.679590634491,-0.623213096299976 31.6797842776419,-0.622471453630713 31.6798591316618,-0.621811203407766 31.6799336966415,-0.621159983515099 31.6797939901998,-0.620662477189122 31.6795381616093,-0.619685568557493 31.6794932585898,-0.619631282414089 31.6791333715236,-0.61921094403458 31.6789372149355,-0.61898183801875 31.6785947446259,-0.61858184071864 31.6785844884619,-0.618559582246404 31.6775979491874,-0.616419862151531 31.6773170799773,-0.615650974132222 31.677065432297,-0.61462126553826 31.6770471744535,-0.614546560020729 31.6770392316945,-0.614514059697269 31.6770386455699,-0.614511659033387 31.6770385441398,-0.614511254700867 31.6770385109265,-0.614511128968424 31.6770383511322,-0.614510571762473 31.6770378430227,-0.614508797025537 31.6770363923069,-0.614503731517371 31.6770276521062,-0.61447320007251 31.6767355563454,-0.613452923652198 31.6763141007472,-0.612358385709152 31.6759781035977,-0.610865882617771 31.6760410622527,-0.61074105497905 31.676072667426,-0.610678393357698 31.6760738899584,-0.610675971434294 31.6760779765928,-0.61066730109391 31.6760862676229,-0.610649716229689 31.6760933954097,-0.610634597623494 31.6762657639398,-0.610269000810817 31.6764567349781,-0.610061004241513 31.6767196349256,-0.609699287278717 31.676895500373,-0.609292303462091 31.6769356649491,-0.609201859756358 31.6770090595402,-0.608776772603663 31.6769170900884,-0.608252141761951 31.6766120481369,-0.607600837187795 31.6760762212955,-0.605692229054754 31.6761099800718,-0.605420897432648 31.6761876251409,-0.60479680717499 31.6763113994796,-0.603847122416265 31.6764593487263,-0.602752735811194 31.6767493497084,-0.601748816384439 31.6769485441788,-0.600923594799123 31.6772092467034,-0.599843559443248 31.6772099967836,-0.599840450889958 31.6772804317051,-0.59966030694078 31.6774150918677,-0.599315901270551 31.677570739898,-0.598917959291604 31.6776837914148,-0.598222816541156 31.6779016966115,-0.596882939768005 31.678364388127,-0.594639909243264 31.6787798007273,-0.593600249870377 31.6789172873554,-0.593256160862616 31.6794294264984,-0.592598134540307 31.6799800718107,-0.591890632330975 31.6806010356455,-0.591131017901654 31.6815907353955,-0.590159275917379 31.6818829938049,-0.589872319989906 31.6823417008007,-0.589421935388883 31.6829119860094,-0.588857072721481 31.6834310590394,-0.588342935168048 31.6835102869891,-0.588264461080433 31.6836237396177,-0.588137857042823 31.6837113706083,-0.588038385305447 31.6837793178936,-0.587960604085172 31.6843406710871,-0.587318008132891 31.6843407088334,-0.587317965630606 31.6851333272905,-0.586410634146665 31.6861620343506,-0.585364177473135 31.6870534469078,-0.584457383140345 31.6873643783917,-0.583978072021647 31.6872945241046,-0.583715745007539 31.6872692688052,-0.583679562934333 31.6871297617813,-0.583480534266956 31.6869408254754,-0.583335770964569 31.6867274537679,-0.583308593470012 31.6863478539925,-0.583254238644325 31.6849624232663,-0.582881546992691 31.6833864078195,-0.582457585728796 31.6829605113712,-0.582240413106198 31.6828190378999,-0.582068522703935 31.682701732121,-0.581833323468944 31.6826790379915,-0.581616236242055 31.6827282426176,-0.581335858560732 31.6828482013707,-0.581046448851808 31.6828752966982,-0.580404263352919 31.6829973000073,-0.579780191631651 31.6830202412786,-0.579665755997042 31.6830202538719,-0.57966569268547 31.6831403842153,-0.579066464161909 31.6832642842601,-0.578448428422417 31.6833875598697,-0.577833509355264 31.6834539618764,-0.57750228398714 31.6836114312218,-0.576716796169632 31.6838267467873,-0.575642758403789 31.6839836703724,-0.574859986401133 31.6840336660992,-0.574751452403987 31.684181401401,-0.574430866184578 31.684387909471,-0.573982717370665 31.6847876555305,-0.573114484689507 31.6849806793683,-0.572517574057123 31.6853894431723,-0.571477498150726 31.6854091178793,-0.571423234835007 31.6856534673726,-0.570761732164827 31.6862075622689,-0.569261682060896 31.6864228855698,-0.568020765903923 31.686564914853,-0.567202238975967 31.6866846641124,-0.566512117059022 31.6867018505181,-0.565266944171271 31.686722614399,-0.563762462553962 31.6868328297967,-0.563084120207803 31.6870399472731,-0.562616020459414 31.6872410022294,-0.562161620543997 31.687721965915,-0.560922581809702 31.6880084256511,-0.560615117887566 31.6884333367695,-0.560212056290232 31.6884865408602,-0.560161587445727 31.6884872858594,-0.560160881202111 31.6885327415974,-0.560117763258489 31.6885374110738,-0.560113443532249 31.6886114900353,-0.560044906644678 31.6891289625289,-0.559566147516098 31.6897254642787,-0.558906001087281 31.6900973128625,-0.558480974832783 31.6902127311823,-0.558350575935597 31.6902132128894,-0.558350032441195 31.6902598315468,-0.558297361396202 31.6903284460695,-0.558219840617757 31.6904174864136,-0.558119242562519 31.6904312483598,-0.558103519163814 31.6904313148641,-0.55810344410549 31.6908286929268,-0.557649433253353 31.6911931718466,-0.557233011190697 31.6913131096367,-0.55701596423986 31.691314879804,-0.556663209326511 31.6912924658868,-0.556418983148239 31.6911521652169,-0.556011932339461 31.690892506419,-0.55577671112484 31.6905140641561,-0.555559542637238 31.6899219577796,-0.555315200923781 31.6888317590085,-0.555097874455347 31.6871057972745,-0.553966874307797 31.6862006908493,-0.553244734910627 31.6851213403685,-0.552383574540037 31.6842353624475,-0.551677871258634 31.6838354059577,-0.551026541927525 31.6837174667113,-0.550591311582454 31.6836669310512,-0.550404819193202 31.6836025456738,-0.550167218065188 31.6833845542693,-0.549414500308955 31.6833693984271,-0.54936216750398 31.6833056850435,-0.549149327983204 31.6832529682347,-0.548973220560009 31.6833018742237,-0.548692833011812 31.6834701622886,-0.548258713321729 31.6836139859039,-0.547951219064546 31.6837816690084,-0.547670866629039 31.6841394521661,-0.547309142477585 31.684892089734,-0.546576987130221 31.6851526984805,-0.546323470323961 31.6856830128489,-0.545933699842294 31.6861246205193,-0.545609127399017 31.6862720450652,-0.545500627564568 31.6875340371002,-0.54462353985868 31.6879825162636,-0.54444543226837 31.6886038834011,-0.544198664022925 31.6888900595916,-0.543918336416871 31.6893418603702,-0.543728479826758 31.6898172510025,-0.543583863897237 31.6908629400647,-0.543231346684136 31.6916148863156,-0.542944203823457 31.6921355309858,-0.54274538714407 31.6925046046405,-0.542604449730246 31.6929385199075,-0.542438752116261 31.6934835757963,-0.542230613216208 31.6937273683949,-0.54213751719332 31.6942413198009,-0.541807073393392 31.6944305275843,-0.541685422266386 31.6945366680742,-0.541622128548628 31.6951552815863,-0.541314734631412 31.6959168440437,-0.540862651618767 31.6964402795065,-0.540555236734981 31.6971078068461,-0.539958411363719 31.6977449266264,-0.539540343268358 31.6978932500625,-0.539443015746551 31.6985849404274,-0.538755743047293 31.6989125656863,-0.538482179591944 31.6991805731976,-0.538258395983098 31.6996099783903,-0.537824328096668 31.7002064736876,-0.537164170790831 31.7007552424193,-0.536567319742422 31.7011483994041,-0.536250824830739 31.7018141740016,-0.535988664919282 31.7022662834979,-0.535735497234023 31.7027183915959,-0.535446153027734 31.7034083347556,-0.535093553052598 31.704287782477,-0.534786201642105 31.7049535668922,-0.534478813807441 31.7055238661109,-0.534316123998465 31.7060932743741,-0.534316244156518 31.7065677881606,-0.534325392884663 31.7070431878393,-0.534153626913011 31.7078059138251,-0.533466373193527 31.7078084255331,-0.533464262613804 31.7081611510849,-0.533167956721576 31.7075971883441,-0.532634183724028 31.707103183974,-0.531847163248196 31.7056849146597,-0.530842872517718 31.7019985179081,-0.528499439610695 31.7018382296352,-0.528397815322907 31.7001147473684,-0.527305109358939 31.6998323304556,-0.527124152224766 31.6989103990385,-0.526454626470614 31.697370423585,-0.526065371883346 31.6946307545979,-0.525422605210213 31.6944533221659,-0.525381396256565 31.6941239819505,-0.525304907247109 31.6906514812451,-0.524680075354564 31.6903196174514,-0.524652878137579 31.6894652122302,-0.524697925526686 31.6886762309697,-0.524733936125064 31.6885666023252,-0.52473780062675 31.6884209911619,-0.524742932907934 31.6873316722498,-0.524380900693902 31.6870488246549,-0.524378879430117 31.6860269085175,-0.524371577948195 31.685150390445,-0.524127182029048 31.6843678935943,-0.524009435057071 31.6836343104533,-0.523647488735391 31.6827822347417,-0.523285506767131 31.6822111833321,-0.52306830470959 31.6809708294166,-0.522597718462184 31.6804031740499,-0.522253886540902 31.6797409135842,-0.521846720391898 31.6794116813263,-0.521294912899512 31.6789583257715,-0.520842582622908 31.6788926407271,-0.52077020406575 31.6788629361304,-0.520701463693971 31.6785642889018,-0.520010356734015 31.6783791582944,-0.519123925228797 31.6778630622941,-0.517975109502295 31.6778191121197,-0.517305771282351 31.6772072244624,-0.516355929667594 31.6769125320317,-0.516056684319447 31.67598667386,-0.515116522929748 31.675468888169,-0.5153334892667 31.6750418409256,-0.515306271031881 31.6742357593987,-0.515224700764956 31.6740695475103,-0.515224666122609 31.6732867433419,-0.515224502909974 31.6726696028109,-0.515269598643873 31.6719823022158,-0.515124736908496 31.6715313755173,-0.51516985999068 31.6711992215274,-0.515187880402807 31.6706772548977,-0.515205859322975 31.6702257454514,-0.515350492176288 31.6700555930704,-0.515359505099681 31.6695136948643,-0.515395569477354 31.6682808679718,-0.515223456920773 31.6675705798209,-0.514933872153658 31.6670745326345,-0.514544838703034 31.667029067352,-0.51443628889182 31.6669585998564,-0.514264925346324 31.6664301967188,-0.512979944631273 31.6662444979985,-0.51217491233535 31.665846285414,-0.511216069518727 31.6647852301699,-0.509922427395382 31.6641709958858,-0.509442922004044 31.6635614446828,-0.508576573568164 31.6634645085167,-0.508438799328681 31.6625443387785,-0.507452711775084 31.6614402214655,-0.505326944280685 31.661152278828,-0.504702797264632 31.6602174417803,-0.502694647978389 31.6601969515733,-0.502649417713957 31.6604690229394,-0.502649473605329 31.6600856602121,-0.501808225729581 31.6599026438537,-0.501563970054005 31.6597934925924,-0.501419303373048 31.6592542340549,-0.500704580349269 31.6582327287878,-0.499655173032736 31.6580545580812,-0.499049128611031 31.6579120380309,-0.49854259384007 31.6579244157183,-0.498415416860424 31.6579322845679,-0.498334564825197 31.6580074123997,-0.497565768659284 31.6583166957076,-0.496797027293661 31.658506901585,-0.496154880303209 31.6588398739467,-0.494834393400341 31.6588270244228,-0.494544955782854 31.6587571555845,-0.492934961218364 31.6588999556298,-0.492048595245211 31.6592566489358,-0.491451699965289 31.6605877447353,-0.490230910684351 31.6623938868433,-0.489064500021404 31.6633686462073,-0.487988346910764 31.6637902200037,-0.487291979943991 31.6638897585901,-0.487129292570616 31.6650684171056,-0.485202867430592 31.6652288710823,-0.484488349101924 31.6655677795938,-0.482977931756893 31.6657734180986,-0.481512878635804 31.6659404891348,-0.480322590052321 31.6659816450011,-0.480029379649262 31.666015305464,-0.479789448396865 31.6660959553389,-0.479214572092659 31.6663178976228,-0.477632554082726 31.666344043452,-0.477451654472177 31.6666878783545,-0.475072928413567 31.6664261689546,-0.47394273000211 31.6661440640534,-0.472386167095215 31.6660752023092,-0.471826371263857 31.6659184907763,-0.470552429846955 31.666017805527,-0.468036448638058 31.6660187103083,-0.468002813645529 31.6661031186089,-0.46486658993425 31.6660753208237,-0.462492731750076 31.6662027372058,-0.460673275559612 31.6667955764311,-0.459217284752204 31.6666038342871,-0.459117756243253 31.6661602804066,-0.458773971892209 31.6659623740798,-0.4586201685228 31.6653685717699,-0.458475339808853 31.6646792886918,-0.458475211173237 31.6640377144569,-0.458502220548899 31.6637288855747,-0.458429807570756 31.6630635280148,-0.458113120356064 31.6624694890957,-0.457705992550817 31.6617094451404,-0.456177260897159 31.6616538023427,-0.455968535060158 31.6615430625949,-0.455553133078754 31.6615087747269,-0.455425579770088 31.6614482356041,-0.455200375138358 31.6610446813577,-0.454123962554603 31.6601893964201,-0.452947964312172 31.6597855468534,-0.451971053102328 31.6595959245049,-0.450994163587855 31.6594059824141,-0.450252461910131 31.6591446525724,-0.449890614512024 31.6591334231796,-0.449863485142144 31.6588477324467,-0.449185070972073 31.6587291309101,-0.448280557415791 31.6586104522962,-0.447801157068957 31.6584949817885,-0.447298046293191 31.6584443719569,-0.447077539105533 31.6582305300189,-0.44648054032525 31.6581828352845,-0.446326765658519 31.6580405632429,-0.445865459930007 31.6577318736081,-0.445024226096811 31.6576844741669,-0.444716694659721 31.6574944723137,-0.444255378620952 31.6573673226919,-0.444065412043382 31.6573075049229,-0.443977123530209 31.6572570052743,-0.443902586679795 31.6564134064359,-0.443314515327598 31.6554631671908,-0.442482214434706 31.6548930069306,-0.442002743993759 31.6537523222111,-0.441595512712909 31.6529187921268,-0.441251661915439 31.652799563831,-0.441200310032696 31.652540630367,-0.441088788386993 31.6514617935674,-0.440702596168552 31.651352494673,-0.440663470190825 31.6499032527715,-0.440229056487765 31.6485129512174,-0.439930313152286 31.6483495747276,-0.43991062555624 31.6477613598056,-0.439839743318086 31.6469684908878,-0.439740099468636 31.6450912848767,-0.439739758759383 31.6426435216546,-0.440001608945054 31.6405879882241,-0.44028162796362 31.6400416180122,-0.440299615998593 31.6395544740334,-0.440335704348158 31.6393018400096,-0.440375410890082 31.6370828375332,-0.440724175641444 31.6336254002838,-0.441239092574735 31.6327185079406,-0.441347464625258 31.6326970956675,-0.441350148785319 31.63106140588,-0.44155517961605 31.6306591333733,-0.441656200347816 31.6283260775106,-0.442242087311417 31.6261278466536,-0.442901943431548 31.6243861434836,-0.443425182578687 31.6223968578973,-0.444022797868209 31.6213987027101,-0.444194453820787 31.6203770456023,-0.443995283223474 31.6186425604918,-0.443596990773595 31.6170601628151,-0.443039368561161 31.6168449516321,-0.442963530263244 31.6163020029599,-0.442764449375651 31.6139313146647,-0.44122726782136 31.6138602206252,-0.441181169229754 31.6134747773249,-0.440927842863332 31.6121116138622,-0.4397608317941 31.6113839876785,-0.43913660354661 31.6104716341586,-0.438476175315183 31.6102547872156,-0.438318943333416 31.6094360354834,-0.43772528164189 31.6055274348606,-0.435318685559839 31.6034604358602,-0.434024914441021 31.6013459482187,-0.432884909424467 31.5998490401743,-0.432287678929271 31.5977462674407,-0.431654162303343 31.596890827323,-0.431455026617702 31.5962111342636,-0.431310188347827 31.5961735719723,-0.431071980818249 31.59587881085,-0.42920273367683 31.5953566774775,-0.427221871150307 31.594881586805,-0.425928400613406 31.5946917303401,-0.424734481216225 31.594311312963,-0.423097337474819 31.5940865919609,-0.422138575489056 31.5934221081526,-0.418574880320335 31.5929354744261,-0.415834284177121 31.5926278939473,-0.414662515698661 31.592057000972,-0.412487629305395 31.5918791338174,-0.411782109739846 31.5917671617987,-0.411411271669691 31.5915466195305,-0.410687665512942 31.5914810455048,-0.40998217502994 31.5914280697666,-0.409412360167549 31.5910756249297,-0.408369033892324 31.5909055723274,-0.407865636587836 31.590383354132,-0.406237521486008 31.5899203855287,-0.4046455939041 31.5896117147604,-0.403713948201613 31.5895879767062,-0.402972289197935 31.5891844532736,-0.401724063482452 31.5887332694057,-0.400123100414036 31.5883651802051,-0.398558318734397 31.5881612434507,-0.396762321944718 31.5881474963714,-0.396641257930933 31.5881423138539,-0.396595617205118 31.5880936929993,-0.396167804029905 31.5880806366398,-0.396052920300064 31.5874870602998,-0.394687087463563 31.5871307061355,-0.393466018566283 31.5866797213653,-0.392299187910293 31.5862520281092,-0.391195674500187 31.5859910821114,-0.390264048966764 31.5857399774479,-0.38923291785001 31.5856824525851,-0.388997754865717 31.5855565763598,-0.388350588640584 31.5853974532671,-0.387532489087456 31.5851840115228,-0.386220986851766 31.5849111164014,-0.384484384953083 31.5844125558307,-0.382358831808471 31.5843974254324,-0.382022228664816 31.5843737987521,-0.381496593665463 31.5843731201981,-0.38148149908271 31.5842942308981,-0.379726841850988 31.5840218519692,-0.376515984187488 31.5841173451759,-0.374508105993744 31.5842837479498,-0.373259979573637 31.584489704603,-0.370465249767565 31.5845580758227,-0.369542709728918 31.5847689319387,-0.367688610223066 31.5850917807076,-0.367869549978064 31.586303910489,-0.368132847655885 31.5879669075398,-0.368494082812782 31.5916141287299,-0.369100641196262 31.5928022492089,-0.369363119751787 31.5936102567229,-0.369408481440637 31.5946554498603,-0.369842778640943 31.5955347571821,-0.370059992843493 31.5970317198168,-0.370322529716352 31.5983625073689,-0.370340828473724 31.5985212057297,-0.37032680364477 31.5993841964146,-0.370250540060079 31.6009168976032,-0.369952305603718 31.6022477623228,-0.369545509473646 31.6031268519173,-0.369355708514276 31.6036259885239,-0.369618078711949 31.6044336516727,-0.370188022537593 31.6055504146296,-0.370812271464021 31.6068808067415,-0.371626503030178 31.6081401439333,-0.372531164330548 31.6093635688713,-0.373354420607044 31.6110029954958,-0.374720433372839 31.612808536227,-0.376313479155035 31.6129408057674,-0.376430180999527 31.6131648300639,-0.376629205798547 31.6151369423727,-0.378022394046156 31.6173109548335,-0.37932517585544 31.6200907725086,-0.38107124138608 31.620611427642,-0.381258368314024 31.6206446813478,-0.381270319884498 31.6219493350376,-0.381737192293613 31.6224905817331,-0.381930878307943 31.6245812841708,-0.382718095425115 31.6266723404924,-0.383143547025209 31.6267829458727,-0.383174736496488 31.6291434917238,-0.38384038373117 31.6303166666684,-0.384181137794572 31.6305455561149,-0.384247618952617 31.6327076020496,-0.384872054702415 31.6336432967705,-0.385410920961275 31.6346084867928,-0.385966773803727 31.6357488594193,-0.386491556520972 31.636536745223,-0.386912638990394 31.6371031390646,-0.387215346143324 31.6388090101451,-0.388045320666281 31.6388139871359,-0.38804774275258 31.6388175044116,-0.388048558252455 31.6390729412893,-0.388107803717904 31.6390871541391,-0.388111100110943 31.6392198614546,-0.387906968247226 31.639361567062,-0.387688992968068 31.6396339372568,-0.387270026641863 31.6397451325159,-0.38718864240402 31.6401806373277,-0.386890240018087 31.6402936523376,-0.386857478946463 31.6406795884199,-0.386745603482038 31.6426519083488,-0.386981068147054 31.6441170382661,-0.387197181719159 31.6455984584702,-0.387415698393977 31.6463349115672,-0.387388678945261 31.6475709657119,-0.386601987246834 31.6488303191908,-0.385788142120785 31.650624829915,-0.384820633226474 31.6511004441969,-0.38454657806512 31.6514565291052,-0.384341396490816 31.6520288357115,-0.383879752255254 31.6532390527788,-0.382903544799358 31.6542075252832,-0.382124472945412 31.654902795978,-0.381565173356787 31.6559959226527,-0.380868894403399 31.6569228094142,-0.380371571709806 31.6571385838982,-0.380211979202283 31.6573507372218,-0.380055066084932 31.6576358314738,-0.379268209016484 31.6578571152821,-0.378484677619716 31.6579397930259,-0.378191927787788 31.658134706692,-0.377498829716277 31.6583136865268,-0.37686239051189 31.6583816254842,-0.376596056483145 31.6584129128323,-0.376473402327461 31.6586828307741,-0.375415271775367 31.6588466721987,-0.375378271811826 31.6597635316887,-0.375171219198265 31.660428991395,-0.374954249094441 31.6606260790875,-0.374876020441332 31.6609756680463,-0.374737260672407 31.6612930248432,-0.37448713564777 31.6616411554125,-0.374212756929689 31.6618055698494,-0.374076517584072 31.6620449540319,-0.3738781568784 31.6627990681098,-0.373611318019761 31.6630669958353,-0.373516513429842 31.6642788149407,-0.373299625299001 31.6657758952324,-0.373019465911732 31.6658789003264,-0.372933298342826 31.6660137298627,-0.372820508378905 31.6668215203298,-0.372703040931392 31.6672356392601,-0.372631462707253 31.6673443233308,-0.372612677550848 31.6678177433493,-0.372441594640422 31.667819684111,-0.372440893050852 31.6678745794673,-0.372411313727768 31.6683902499097,-0.372133455005296 31.6694119590841,-0.372106480778356 31.6697089283443,-0.372088295572093 31.6701486954884,-0.372061365559448 31.6705399682183,-0.372164557063604 31.6707663615058,-0.372224264844216 31.670770690828,-0.372226449837895 31.6708007068032,-0.372241600032043 31.6723259026312,-0.373011406680238 31.6736650623741,-0.37368093494741 31.6743007011289,-0.37401883906661 31.6749244858739,-0.374350442650018 31.6756608719206,-0.374757581134935 31.6765875703423,-0.375553668098204 31.6771178232919,-0.376080238389396 31.677134146715,-0.376096448446422 31.677137752541,-0.376100307553681 31.6798304761247,-0.378982184097598 31.6803681552086,-0.379532591034965 31.6808949736748,-0.380071881205856 31.6808997707003,-0.380076791525827 31.6813858361263,-0.380269985855722 31.6814461019861,-0.380293939704663 31.6814940283848,-0.380312186127305 31.6815119974155,-0.380319027743963 31.6815174085185,-0.380321088101173 31.6841672402649,-0.380371613986743 31.6853431611451,-0.380394035569571 31.6857817666986,-0.38040585716943 31.6870302921307,-0.380439509869843 31.6911955132982,-0.380070706235265 31.6912112680316,-0.380069311174542 31.6920325384871,-0.379997071265678 31.6926786624175,-0.379838280537451 31.6935773822681,-0.379617412374418 31.6958079262985,-0.378344388055157 31.6958113766889,-0.378342418576244 31.6963496833464,-0.377908331100403 31.6970001288085,-0.377384413622964 31.6970233245046,-0.377365730151312 31.6987227027156,-0.37632580740734 31.70026772652,-0.374797442673737 31.7011947432664,-0.37343178376999 31.7012399559812,-0.373350377277581 31.7019632213258,-0.372012584760086 31.7020787778139,-0.371798844734364 31.7025259484762,-0.370971729077963 31.7026941417598,-0.370587841052263 31.7031084533651,-0.369642204283932 31.7032171529453,-0.369257231942269 31.703248912786,-0.369144749203161 31.7032509614254,-0.369137531583295 31.7033458693852,-0.368803307839725 31.703536567003,-0.36813174982152 31.7038463307867,-0.367133565511869 31.70389303024,-0.366983079543159 31.7040257573407,-0.366633722456297 31.7042022848174,-0.366169078483127 31.7042976086678,-0.36507464641022 31.7043485314925,-0.364507692326631 31.7043926591616,-0.364016391556397 31.7044522606912,-0.363482746035184 31.7044018147393,-0.36313857417805 31.7042388087101,-0.362026463606547 31.7042151678878,-0.360425498133634 31.7040490708118,-0.359539064080117 31.7040355819479,-0.359142401233191 31.7040050543912,-0.358244683833604 31.7039783258586,-0.357458695518283 31.7039893044526,-0.356305568186603 31.7039902955221,-0.356201442129563 31.7040380745716,-0.354606283781413 31.7040382478767,-0.354600486856306 31.704052882317,-0.354513940783794 31.7042523653895,-0.353334212048726 31.7045138951439,-0.35237547322273 31.7045288025335,-0.352309344471277 31.7045852585679,-0.35205891391539 31.704999809272,-0.351247703041161 31.7056667910748,-0.349942525740005 31.7057479613351,-0.349761630196293 31.7060948099689,-0.348965720621839 31.7067365014341,-0.348007032655474 31.7068390310182,-0.347897252769677 31.7073784336311,-0.347319705821131 31.7093028320976,-0.345448158693012 31.7093033640579,-0.34544764138931 31.7092645161698,-0.345394476651475 31.7086622041167,-0.344570181877707 31.7082005153965,-0.34416167207275 31.7073433075794,-0.343403200283228 31.7067262846176,-0.342906472752067 31.7065117473315,-0.342733762551095 31.7062548913212,-0.342555912713144 31.7052051724083,-0.341829077136729 31.7046167069321,-0.341539671313736 31.7034942762558,-0.340987663144763 31.7030189536043,-0.340779563950737 31.702941249194,-0.340752647308235 31.7023920222043,-0.340562393990879 31.7020911822096,-0.340460504943649 31.7020447383195,-0.34044477485867 31.7017076127369,-0.34021015091742 31.701355786128,-0.339965295152219 31.700867659348,-0.339503797846165 31.7006668658409,-0.339313957910981 31.6998714570954,-0.338440582734029 31.6996452907391,-0.338192247346935 31.6987082086442,-0.337296664693365 31.6986570136951,-0.33724733459496 31.6986237066144,-0.337215240315095 31.6984672222121,-0.337130378278999 31.6983524835803,-0.337068155111259 31.6977561958475,-0.33674478669073 31.6973286914543,-0.335885450158274 31.6967585432432,-0.335188913781047 31.6963310414277,-0.33438385315622 31.6959288309466,-0.333573205428146 31.6959271198328,-0.333569757253367 31.695713569819,-0.332755676783438 31.6953810020502,-0.331606914581587 31.6953729249645,-0.331537288856479 31.6952267491434,-0.330277288167127 31.6949885025055,-0.329336574304659 31.6949345765492,-0.329124477812296 31.6948942113212,-0.328965718641575 31.6948134391318,-0.328329988826746 31.6947758416708,-0.328034069230286 31.6948709372549,-0.326505480661072 31.6948854569795,-0.326289609587966 31.69489344687,-0.326170826498612 31.6949544866875,-0.325266338940314 31.695087340881,-0.323844452319393 31.6950968945684,-0.323742205449254 31.6950973111197,-0.32373774632651 31.6951541266426,-0.323491551011134 31.6953346817517,-0.322709155104425 31.6953352579785,-0.322706658762871 31.6955254032953,-0.322163973221803 31.6955369492353,-0.322015444302616 31.6955605585397,-0.321711729417747 31.6957612523496,-0.321469676867374 31.6957630216815,-0.321467542476583 31.6958649015342,-0.321437905101467 31.6961670630544,-0.321350002837302 31.6966898503921,-0.321322940809098 31.6972126559105,-0.321223505257421 31.6989118835433,-0.321051872791256 31.6999097367863,-0.321070087701759 31.7014306723592,-0.320997925153656 31.7020001281455,-0.320967029033864 31.7022623140201,-0.320952804604473 31.7027851262613,-0.320808150655951 31.7041387914768,-0.320708883712994 31.7041395605664,-0.320708825922104 31.7052803457879,-0.320618518951741 31.7063020516453,-0.320618647888272 31.70820318955,-0.320329455633505 31.7090236836917,-0.320419818333131 31.7102586647637,-0.320555830078763 31.7111616505563,-0.320338867135256 31.711620499684,-0.320292359055012 31.7125877005466,-0.32019432537037 31.7146076580146,-0.319362440811595 31.7148333230013,-0.318906566635576 31.714916588198,-0.318738359819288 31.7149161460021,-0.318732282392658 31.7148336128961,-0.317598670950115 31.7147189449292,-0.316993973216694 31.7136346558394,-0.311276034494415 31.7134683809263,-0.3103991610011 31.7130411989378,-0.308146372287365 31.7130100326371,-0.307991302051246 31.7123194782189,-0.304555414270718 31.7122973028739,-0.304444219084292 31.7122818332875,-0.304366648747352 31.7122815944371,-0.304365452964024 31.7122815872624,-0.30436534261361 31.7121151411065,-0.301715233423561 31.7119492727015,-0.298676079216909 31.7117012584398,-0.296544872637569 31.7116513280171,-0.296115252646618 31.7116408119945,-0.296024768440331 31.7115273934593,-0.295446216311517 31.7112728150818,-0.294147599336421 31.7107150742103,-0.292941531950595 31.7106314479928,-0.292760699360664 31.7105775280797,-0.292654794766175 31.7096574973798,-0.290847756156439 31.7091783112125,-0.290141536717583 31.7089923014841,-0.289867397678034 31.7089066312809,-0.289637408931165 31.7087785251942,-0.289293501338277 31.708558744378,-0.28861537941568 31.7084103951249,-0.288157656000833 31.7082943404061,-0.286678649202996 31.708149569171,-0.284833704531757 31.7081486416602,-0.28374281589108 31.7081477208516,-0.282660322846116 31.7081477811661,-0.28265924739871 31.7082192247486,-0.281392894061502 31.7086116212612,-0.279539523493491 31.7097528084528,-0.276191449349221 31.7101332755149,-0.274637010365406 31.7102856731345,-0.274238075453918 31.710352576581,-0.274062939943882 31.7108472441677,-0.272768042669543 31.7114636102293,-0.271154564262953 31.7122847584167,-0.269005016725684 31.7124766040505,-0.268438948170295 31.7126413761082,-0.267952766161146 31.7140914349335,-0.2647959379518 31.7152874953588,-0.262725351483756 31.7156763144217,-0.262052238226745 31.7157077767977,-0.261997781148192 31.7163257974487,-0.260849828963449 31.7166711477703,-0.260292353620487 31.7179777535766,-0.258183183898023 31.7182644657996,-0.257739356789965 31.7192137375915,-0.256269895732685 31.7201755711708,-0.255221323739167 31.7203545601433,-0.255026193998791 31.7204397650409,-0.254987209119259 31.7208773874142,-0.254786976361278 31.7209350266856,-0.254784202509473 31.720961304113,-0.25478293789283 31.720961880182,-0.254781347825334 31.7213762784827,-0.25476332577679 31.7218280376227,-0.254763370424764 31.7222556435725,-0.254808648931107 31.7228497261771,-0.255143368457338 31.7234912326439,-0.255595693389292 31.7242514912544,-0.256319366653901 31.7261997700101,-0.258996913415158 31.7278007123915,-0.261362109659437 31.7305592122204,-0.265437462331012 31.731581263117,-0.266777199762241 31.7316150445472,-0.266821481779164 31.7343962647645,-0.270448856416327 31.7353172901037,-0.271359017598503 31.7355588267014,-0.27159770479326 31.7359167651525,-0.271950502144755 31.7372497539296,-0.273189824529141 31.7391351742364,-0.274938096546607 31.7398252930776,-0.275578015332373 31.7407043390089,-0.27610272103212 31.7409658995714,-0.276268715329976 31.7412745476594,-0.27646459256341 31.7413499133538,-0.276376325312056 31.7414289937755,-0.276283707731102 31.7416668148382,-0.276184238013958 31.7425341491513,-0.275912973157174 31.7431282714192,-0.275813540858896 31.7442451887161,-0.275768430798886 31.7455522242996,-0.275433895365636 31.7462889692956,-0.275433972651688 31.7472632582431,-0.275361718865779 31.7475157872005,-0.275328242915582 31.7477405799599,-0.275298443624963 31.748380187524,-0.275217113066802 31.7493780669985,-0.275045355456679 31.7497130859023,-0.275020057621967 31.7505741703809,-0.274955035782188 31.7508277169528,-0.274927914025825 31.7508279303822,-0.275524903223578 31.7548488478962,-0.275841899229727 31.7555182097847,-0.275878157057205 31.7573246947262,-0.275986880483954 31.7577236664072,-0.276005010633987 31.7582143126134,-0.276055545726383 31.76008576237,-0.276248301239151 31.7612400503188,-0.276367190383629 31.7630931422367,-0.276539234918428 31.7647800502387,-0.276421834729363 31.7659919220054,-0.275942561172561 31.7675362499193,-0.275228141517774 31.7678526918445,-0.275110587807533 31.7679119117616,-0.275090394074441 31.767956568624,-0.275075166487074 31.7688073609827,-0.274785051880678 31.7693737587164,-0.274733903120742 31.770708225621,-0.274613392719539 31.7713259435137,-0.274522999899344 31.7719675324574,-0.274378341545014 31.7727278747005,-0.274188477988898 31.7731495889922,-0.274048553855943 31.7736544731123,-0.273881033825609 31.7744622997819,-0.273519300284617 31.77508003839,-0.27322991469724 31.7758403893877,-0.273067169912783 31.7766363332862,-0.273673287354718 31.7770164608543,-0.274107498992316 31.7774915016259,-0.274369856623142 31.7782518387847,-0.274442301674525 31.7790357586786,-0.274487609668547 31.7798435533781,-0.274460552397 31.7806513501307,-0.274415415343087 31.781316799473,-0.274343117043787 31.781744443778,-0.274107979382467 31.7819222950096,-0.273326040465549 31.7822525954336,-0.27187384283686 31.7825145199425,-0.269413550442079 31.7832986020595,-0.267812617227441 31.7843534068136,-0.265659941153504 31.7854494904924,-0.263425857791365 31.7861436975941,-0.261312558257914 31.7861625874006,-0.261255054569552 31.7866543616674,-0.25981689500501 31.7866973391441,-0.259690272100612 31.7869352030506,-0.259165663562227 31.7875619816125,-0.258522915013793 31.7880994062018,-0.257971795679842 31.7884796343057,-0.257374843112821 31.7888362824597,-0.256777879094219 31.788922486752,-0.256642211178352 31.7893160226466,-0.256039010964582 31.7893827599293,-0.255936718371825 31.7901906753055,-0.254525723267959 31.7905352402092,-0.253946855185271 31.7908680138312,-0.253440352010025 31.7910345571916,-0.252870516048875 31.7910747409721,-0.252517743304692 31.7912395788216,-0.252282585700445 31.7914207118233,-0.251966014456895 31.7916018528736,-0.251540904751074 31.7917172848398,-0.251106739997488 31.7917667489856,-0.250564023482853 31.791799645735,-0.250211257172366 31.7917589572872,-0.249948942750516 31.7917362040418,-0.24994894066581 31.791832211344,-0.249495323889019 31.7918606380622,-0.249361011607683 31.7919564237204,-0.248963022590974 31.7920760805789,-0.24850172027389 31.7921721582509,-0.247931868284526 31.7922213645976,-0.247190158112625 31.7922941367695,-0.246502718358824 31.7923672147138,-0.24568865130689 31.7925578926442,-0.245308761250753 31.79272470956,-0.244856510021504 31.793105489338,-0.244350011351733 31.7927975016853,-0.244160030174675 31.7925133600743,-0.244069547915296 31.7921340363716,-0.244042383463569 31.7916359437842,-0.244015201151377 31.7912563215134,-0.244114663900231 31.7908528323338,-0.244250303935963 31.7904266383296,-0.24404223070603 31.7900711818728,-0.243897473829967 31.7898109254668,-0.243608000467459 31.7894324648699,-0.243273288220706 31.7891008958004,-0.242983808610984 31.7886982796726,-0.242820958890915 31.7883192418226,-0.242676200120226 31.7878217249637,-0.242486202467755 31.7874185370302,-0.242431898298183 31.7868263954684,-0.242223794442746 31.7865181084875,-0.242196636480978 31.7860232941213,-0.242053046140457 31.7859256854184,-0.242024721125112 31.7854160892531,-0.241943268005495 31.7853453564087,-0.24172617812973 31.7853226365836,-0.241346271718106 31.7854187217361,-0.240776420942778 31.7854460943705,-0.239175410704723 31.7853302193237,-0.238071870328365 31.7854982187214,-0.237122128539074 31.7856184390659,-0.236498011485291 31.7857619684357,-0.235928173631561 31.7862612295529,-0.235304089283999 31.7865278183881,-0.234872062528658 31.7867970292994,-0.234435786424101 31.7872249742869,-0.233956420286711 31.7881987635145,-0.233269067740407 31.7889350031786,-0.232726410291556 31.7892346971154,-0.232488310796568 31.790991842643,-0.233239075544227 31.7925934099013,-0.234080474537401 31.7945779206878,-0.235587905881403 31.796771283231,-0.237796410711965 31.7992432208634,-0.239689468568952 31.8005631168103,-0.240337797040548 31.8006707115521,-0.240390647576891 31.8024463627188,-0.24137227819398 31.8034908525465,-0.242073423126687 31.8055102472026,-0.242914866526663 31.8065548324177,-0.242529377788441 31.8070423356361,-0.242003629379279 31.8073269751295,-0.241048746934111 31.8075647625299,-0.240251036248052 31.807594460029,-0.240086680765935 31.8076841853015,-0.239590118315029 31.8077737729478,-0.239094313820899 31.8080871763548,-0.238638654785932 31.8082962009064,-0.237306666983747 31.8084703929132,-0.236114886579694 31.8095847012669,-0.234712869802637 31.8108053180685,-0.233619715392674 31.8123408510837,-0.233063071950285 31.8125784048114,-0.232891225843391 31.8127917924429,-0.232918374476381 31.8129004558339,-0.232963621396926 31.8129813070286,-0.232990757113918 31.8130520439108,-0.233180718086609 31.8130747620953,-0.233497312335571 31.8131186247684,-0.233615082505368 31.8131455079347,-0.233687264282451 31.8132869943562,-0.23402196656679 31.813262236817,-0.234546591833737 31.8133091108324,-0.234808917609855 31.8135693667436,-0.235016974603303 31.8136398240516,-0.235261204386962 31.8136142136396,-0.236075291285882 31.813661077027,-0.23635569886133 31.8139684993048,-0.236744675169609 31.8142641247983,-0.237043202019538 31.8143817465548,-0.237468351098952 31.8146422896787,-0.237658319443363 31.8159683324323,-0.238499653182611 31.8161811554254,-0.238662486835775 31.8162518920738,-0.238852457202137 31.8164163691807,-0.239521825697879 31.8165107009926,-0.239766066932494 31.8167473633276,-0.240028400394846 31.816959884447,-0.240381182246468 31.8171724176149,-0.240697800618955 31.8173843443527,-0.241340044560137 31.8175261090587,-0.241629509841175 31.8177628011837,-0.241774256866413 31.8181418357225,-0.242009463105334 31.8190655528239,-0.242461813781082 31.8192786500856,-0.242633696927712 31.819538625509,-0.243013621439193 31.819846335445,-0.243275970645785 31.8200594278841,-0.243420715837139 31.8203199791064,-0.243520238104741 31.8205808269604,-0.24349313000718 31.8208180945044,-0.243447912729829 31.8210553610897,-0.243330355613551 31.8212926204584,-0.243276096504695 31.8216250820664,-0.243185669405411 31.821719702558,-0.243185677628708 31.8219805314648,-0.243276156314076 31.8220748676778,-0.243448022093772 31.8226065949197,-0.244225980150784 31.8229145943675,-0.24434359571474 31.8234127063787,-0.244316508307952 31.8238397741871,-0.244271316591218 31.8241244921178,-0.244198974355259 31.8244563743517,-0.244226141352439 31.8248822883406,-0.244560861174828 31.8250237535447,-0.245013143248927 31.8250253113342,-0.2450259236745 31.8250700562304,-0.245393049975088 31.8252118316633,-0.245664427131741 31.8254249273782,-0.245754903726121 31.825522810567,-0.245909609999127 31.8256023561527,-0.246035333107853 31.8258148888517,-0.246360976488824 31.8260276850093,-0.246632358187967 31.8262405022733,-0.246867561805244 31.8266670024799,-0.247012326268235 31.826939924563,-0.246949032199121 31.8272720835554,-0.246876701494498 31.8276281301159,-0.246741045739027 31.8279608776002,-0.246451620833926 31.8282691807216,-0.246451647843367 31.8286720875936,-0.246524043055024 31.8291463211624,-0.246551233582217 31.8295495291244,-0.246551268883203 31.8300712130596,-0.246551314538783 31.8307827194751,-0.24650613867073 31.8315891262955,-0.246388620076339 31.8327512894083,-0.246343492421324 31.8339606050985,-0.246415966952497 31.8344581394032,-0.246506459496079 31.8350738606264,-0.246868335307071 31.8359537935004,-0.247328589291657 31.8361635262377,-0.247438291132284 31.8366253854514,-0.247691606401826 31.8366490226766,-0.247739209342508 31.8367197115603,-0.247881571303502 31.8367901607636,-0.248198170695314 31.836860608603,-0.248550951979805 31.8369071899852,-0.248867540261832 31.8370250935945,-0.249129876477857 31.837237905999,-0.249410301151127 31.8375927827683,-0.249745016630847 31.8379479402332,-0.250034503036877 31.8382556502704,-0.250296854326096 31.838515630488,-0.250658683581769 31.8387281566158,-0.25096625575024 31.8391068955023,-0.251346202867078 31.839508937361,-0.251753281337694 31.8397450328757,-0.252205576193452 31.8399092621559,-0.252540273500899 31.8399811349584,-0.252685007559095 31.8400122888446,-0.252775459696956 31.8400998804013,-0.252874975002765 31.8401838382113,-0.252956391794303 31.8402972634861,-0.253055891320069 31.8404221987738,-0.253173500930521 31.8404586953194,-0.253200633387712 31.8414090695969,-0.254014824232516 31.8422167988576,-0.254919434132856 31.8430480992072,-0.25605020012708 31.8438440023883,-0.257298544074678 31.844604243806,-0.258546903531807 31.8452218685912,-0.259641464531423 31.8457204460059,-0.260645547463201 31.8465281505843,-0.261821543452655 31.8472171384965,-0.262490968339115 31.8474156350765,-0.262581445217458 31.8475821315109,-0.26268096828679 31.8480810838004,-0.262798593027198 31.8487462665118,-0.262681075202538 31.8490557536143,-0.262514762139103 31.8495541084828,-0.262246955815447 31.8502670727962,-0.261704288551151 31.8508704034338,-0.261159997267085 31.8509087080291,-0.261125441464723 31.8509500541069,-0.261090420998843 31.8510771447955,-0.260982774663941 31.8514091363742,-0.260701577075309 31.8543898350074,-0.258176911355738 31.8552451533212,-0.257634263656422 31.8557142368658,-0.257448928359754 31.8558631767335,-0.257390082410745 31.8567659239203,-0.257173073887053 31.8577876980546,-0.257082716888212 31.8589043787624,-0.257109945732284 31.8599261353793,-0.257227626911986 31.8643571267469,-0.257933573923293 31.8651888071884,-0.257951738948402 31.8662816228414,-0.257978974482408 31.8679211256865,-0.257834390812345 31.8691327439402,-0.257526950448369 31.8709623878127,-0.256884874202846 31.8712536292648,-0.256742991892535 31.8742297428827,-0.255293137899879 31.874807609133,-0.254910288471514 31.8748713676136,-0.254868047497464 31.8749191177208,-0.254831334697768 31.8751817963271,-0.254629374930886 31.8760830414285,-0.253936454914934 31.8771287847758,-0.252733488273044 31.8772992753823,-0.252082216311985 31.8775672067939,-0.251485231632406 31.8778809150299,-0.250616880956128 31.8782858671785,-0.249875176247295 31.8783289794609,-0.249309067319654 31.878333582209,-0.249248657569679 31.8783347767496,-0.249232942748679 31.8783350404876,-0.249227282938612 31.878356409492,-0.248769131397772 31.8783659967168,-0.248563576355651 31.8784095929039,-0.247631883132328 31.8782451049672,-0.247034850589279 31.8777127861264,-0.24647397869886 31.8773727660677,-0.246206948538615 31.8772865791409,-0.246139263055704 31.8769311175094,-0.24602164411902 31.8768370748044,-0.245705027705556 31.8768140762641,-0.24542461591782 31.8775989462961,-0.244447755059518 31.8780507889982,-0.243850783050342 31.8782408794247,-0.243706069212094 31.878573363203,-0.243443777945156 31.8789768670548,-0.24327194127488 31.8793567657558,-0.243181514840704 31.8798787651966,-0.243036828282529 31.8802348129696,-0.242846905357585 31.88066248094,-0.242439891870951 31.8807316117825,-0.242361024377745 31.8811381854349,-0.241897192623541 31.8817090859402,-0.241083130820762 31.8826486885459,-0.239834909203445 31.8830056022822,-0.239400748657149 31.8832673338619,-0.23897562952789 31.8833631065891,-0.238613808993717 31.8833636939223,-0.238279128461526 31.8831991911342,-0.237727325367384 31.883223957702,-0.237184588577594 31.8832486922399,-0.236795630871211 31.8834632481558,-0.236298148182581 31.8838201663437,-0.235800665922762 31.8845578844957,-0.234651927358522 31.8848440524928,-0.233982570466988 31.8849996598102,-0.233349392866001 31.8850482724733,-0.232824756052959 31.8850730216913,-0.232354378416802 31.8851213469396,-0.231965422265255 31.8850505947497,-0.231820686766721 31.8848136168491,-0.231730217413165 31.884481453984,-0.231802552734243 31.8841492786662,-0.231920116126193 31.8839119935295,-0.23199245884043 31.8836272836662,-0.232010534963949 31.8834374742302,-0.232082879569314 31.8833422705705,-0.232254742426588 31.883246781876,-0.232417565060518 31.8830566789907,-0.232589409566599 31.8827722494524,-0.232562246702093 31.8827015008818,-0.232372281411544 31.8827256662637,-0.232200423868665 31.8827975726787,-0.231920010030001 31.8828930586495,-0.231675787724291 31.8830831608684,-0.231395392160797 31.8832263974918,-0.231033575107921 31.8832750152746,-0.230554168470376 31.883370198069,-0.230418486217978 31.8833952423891,-0.229821477454573 31.8830869412637,-0.229839544704354 31.8828499655901,-0.229721927839114 31.8829218652633,-0.229432473736676 31.8829460353173,-0.229197295037458 31.8826615985064,-0.229124902619191 31.8825788825869,-0.229109111603896 31.8824246280959,-0.22907966339761 31.8822115208446,-0.228934917048609 31.882117485114,-0.22861831149182 31.8820992495685,-0.228256480134797 31.8820947746858,-0.228166029086888 31.8821189377259,-0.227903711795918 31.8823331987218,-0.227623308886001 31.882594928777,-0.227216278219594 31.8827976851792,-0.226745916404408 31.883035530769,-0.226411254109961 31.8834634854535,-0.225958998802894 31.8838908629002,-0.225678620913209 31.8844367351658,-0.225461571299189 31.8851491088891,-0.225154067174518 31.8858609150382,-0.224964170415502 31.887000088691,-0.224511968241495 31.8875226557063,-0.224150186224173 31.8878079657206,-0.223869796845078 31.8878559986964,-0.223553201580305 31.8878088354243,-0.223435597592005 31.8876198827012,-0.2231280337496 31.8873121627896,-0.222865689169362 31.8872419976563,-0.222503855121081 31.8873136192002,-0.222223449606893 31.8875040075122,-0.222024463631031 31.8878356078765,-0.222096848060186 31.8880725817091,-0.222223506442281 31.888404172114,-0.222431580810134 31.8889011300365,-0.222865808463976 31.8894219707229,-0.223200537859043 31.8897069976741,-0.223309384602026 31.8898450272474,-0.223362095755697 31.8898978108204,-0.223382252496123 31.8899193332423,-0.223390472074529 31.8899194581325,-0.223390519121213 31.8899195003614,-0.223390536311101 31.8899196144693,-0.223390583356992 31.8899201293026,-0.223390797777282 31.8899211985026,-0.223391242902952 31.8899707491839,-0.223411878820034 31.890440901623,-0.223607675330508 31.8909623121565,-0.22372530422362 31.8915076068637,-0.223725345206801 31.8920295952387,-0.223589705191538 31.8923235837655,-0.223450260601855 31.8926588605654,-0.223291231630741 31.8928967027457,-0.223028929320284 31.8931219512398,-0.222865109600454 31.8931515436569,-0.222843586790137 31.8931569026941,-0.222839689421238 31.8931578542737,-0.222838997500349 31.8931592443579,-0.22283791484026 31.8931621862685,-0.222835622893098 31.8931780145384,-0.222823293954113 31.8932581344278,-0.22276088949567 31.8936804163167,-0.222431975108841 31.8939376820517,-0.222409377448945 31.8939890137211,-0.222404868399863 31.8940437299899,-0.222401888317514 31.8943208964438,-0.222386792781976 31.8946524922877,-0.222531558763424 31.8949840885024,-0.22279390378303 31.8952204850986,-0.223056232701004 31.895457174614,-0.22331858157941 31.8956697086609,-0.223626156963233 31.8958828062139,-0.223798034933762 31.8960723358398,-0.223870417989102 31.8963098946713,-0.223725705266268 31.8966187866768,-0.223436258278214 31.8968088871714,-0.223273452435305 31.8968566357777,-0.223083504406499 31.8968574964706,-0.222766902804509 31.8968111931315,-0.222314618247296 31.8966930053262,-0.222124657883248 31.8963861461357,-0.221527614492512 31.8961733350928,-0.221220046410017 31.8961267480421,-0.220885351871072 31.8961750782244,-0.220405944693823 31.8962714283784,-0.219781788813249 31.8964626921602,-0.219184800334752 31.8966053524645,-0.218922470427503 31.896914236758,-0.218732543236473 31.8972382560399,-0.218687345851197 31.8977206589359,-0.218615010364171 31.8983136855658,-0.218542693760764 31.9023823290503,-0.217873606322262 31.9037708895457,-0.21768016909011 31.9037731277787,-0.217679858080503 31.90582201291,-0.217394431911015 31.9120962615536,-0.216680275565374 31.9144919688124,-0.216345744207334 31.9174576974399,-0.215776078042079 31.9189529316755,-0.215260579192182 31.9202114767349,-0.214546058828982 31.9218024904985,-0.213542088441072 31.9219062755417,-0.213462102437142 31.9222428832373,-0.213202686054529 31.923750705658,-0.212040634919116 31.9240598942073,-0.211606460713831 31.9283146902433,-0.207291923497587 31.9306195401949,-0.205392468591449 31.9323322275158,-0.203094965099341 31.9334711598902,-0.201348190513513 31.9350569976339,-0.198915996154089 31.9359382142008,-0.197342085686141 31.9366043004549,-0.196383282699801 31.9372468943593,-0.195542299987067 31.9379244095179,-0.194655614359988 31.9400641636008,-0.192321927282892 31.9421320247368,-0.190241534470249 31.943121868601,-0.189355099249491 31.9455182699578,-0.187202340710023 31.9472527968072,-0.185773204340256 31.9488208050462,-0.184488791288218 31.949676983148,-0.183511898631197 31.9500372660657,-0.182996300743037 31.9508783016321,-0.181802303045854 31.9509786941828,-0.181633995955679 31.9516876314926,-0.180445479843709 31.9524370715576,-0.179400760607258 31.9524727828794,-0.179350979839812 31.95359097755,-0.177849439348827 31.9556473353068,-0.175542861590117 31.9572567071538,-0.173823664944258 31.957907101532,-0.173128886755472 31.9580475071091,-0.172978899876625 31.9581198530199,-0.172901616141178 31.9581215324666,-0.172899954511407 31.958122280984,-0.172899213697668 31.9581295181503,-0.172892053402885 31.9581338807581,-0.172887736059855 31.9581401600377,-0.172881523717159 31.9581476056747,-0.172874155379277 31.958190860638,-0.172831355520819 31.9583371872614,-0.172686569389146 31.9597836247781,-0.171255357049733 31.9612817680943,-0.169980267465945 31.9629081324903,-0.168596045069006 31.9643728340636,-0.167584340159935 31.9663521682108,-0.166217163850471 31.9688689839607,-0.164923737958427 31.970237807634,-0.164211596405585 31.9723590018409,-0.163108027183706 31.9725373452583,-0.163015242623177 31.9726880299289,-0.162940613552299 31.9730761569131,-0.162748387284275 31.9758611753554,-0.161369059577514 31.9760049048294,-0.161306923262518 31.9768464442417,-0.160943109387938 31.9783299540572,-0.160301760853415 31.9845841778479,-0.157932041967054 31.9877406281914,-0.156910010050525 31.995108479065,-0.154974523372821 31.9974570636569,-0.154567567348301 32.0004234198193,-0.153735478057862 32.0003706445255,-0.17463782964549 32.0003220003504,-0.19385710298144 32.0003219985019,-0.19385799219926 32.0003015290988,-0.201932350435664 32.0002887589717,-0.209926977832244 32.0002830400251,-0.213503373012399 32.0002792227672,-0.21588886669432 32.0002756219928,-0.218138689060394 32.0002743836451,-0.218911681663632 32.0002740510501,-0.219119676310937 32.0008398399344,-0.219354912468304 32.0041080643186,-0.222955426386398 32.0054715194805,-0.224420965018765 32.0082691737827,-0.22742314365742 32.011254667055,-0.230626896243162 32.0129619110852,-0.232427642055986 32.0132616541772,-0.232743801453585 32.0150312605671,-0.234613045365396 32.0187000344455,-0.238488393914783 32.0208695951865,-0.240795278261591 32.0213036750914,-0.241238567768272 32.0233285669169,-0.243400668676455 32.026090651436,-0.246349918687178 32.0265471899867,-0.246820352785659 32.0270062712547,-0.247293909872363 32.0278539330123,-0.248168299957893 32.0284840389289,-0.248858285476441 32.0284841197927,-0.248858373228931 32.0287319615728,-0.249129767100898 32.0291014268286,-0.249534343007402 32.0295917226389,-0.249978746741378 32.0301594052138,-0.250493295674351 32.0304891474902,-0.250905266783318 32.0319359490183,-0.252712863938114 32.0320492854086,-0.252854463781163 32.0320804561848,-0.252881596998252 32.0321997945805,-0.252917788238044 32.0323342985584,-0.252908757606934 32.0324483098414,-0.25292685635771 32.0325463003137,-0.252963046014562 32.0351777394038,-0.255767523523204 32.0370693388834,-0.257784932723638 32.0382798307841,-0.259075472767533 32.0389661384295,-0.259807164930489 32.0389661617902,-0.259807189356626 32.0403617363434,-0.261295053054106 32.0466582704744,-0.267961631442693 32.0466905945451,-0.267995855289244 32.0468601836073,-0.268175411528038 32.0468727031651,-0.268188666824045 32.0469849476066,-0.268311488813547 32.0472728885779,-0.268626564647713 32.0475849710202,-0.268968056980449 32.0477061823771,-0.269100691098642 32.0480554146012,-0.269482834998607 32.0496156419964,-0.271190096136164 32.0514224111885,-0.273167134434547 32.053064429516,-0.274963897114945 32.0532387604738,-0.275154657007335 32.0536396176404,-0.275773829342809 32.0550777966077,-0.27799527449855 32.0562070249082,-0.280012652453639 32.0569513090091,-0.281541504151629 32.05709504595,-0.281975728218664 32.0573403080884,-0.282682594988722 32.0578601374476,-0.284180786618389 32.057939820987,-0.284410443182846 32.0579456666083,-0.284427290237236 32.0579591682852,-0.284474381788763 32.0580692576892,-0.284858360320537 32.0584228980493,-0.286091819749382 32.0590941193897,-0.288434811775855 32.0597651957472,-0.291763408241665 32.0602741249105,-0.294287749670884 32.0603089290087,-0.294560285058934 32.0605906656779,-0.296766421538061 32.0610021749013,-0.29998705943245 32.0610668793664,-0.300493465978936 32.0610801503881,-0.30074755821201 32.061259285466,-0.304177448015597 32.061295080522,-0.304862766368671 32.0613777735215,-0.306445832373531 32.0613294029499,-0.307948543789885 32.0613283388728,-0.307981601846588 32.0613283343668,-0.307981752916434 32.0613282496738,-0.307984376284543 32.0612499431828,-0.310417068895462 32.0612443156873,-0.310588947433651 32.0612077132081,-0.311728756484217 32.0611169894794,-0.312521747739482 32.0610742799188,-0.312895063805203 32.0610448083737,-0.313152662152041 32.0610447831948,-0.313152876542864 32.061034879607,-0.313239443423213 32.0610339561255,-0.313246811406714 32.0610120866078,-0.313421267524167 32.0607385194814,-0.315603546421824 32.0603903036085,-0.318381288967623 32.060332934619,-0.318838927848221 32.0600917538194,-0.319917089280724 32.0591491597377,-0.324130797195268 32.0574332055777,-0.329829693828518 32.0563716216867,-0.331665663138127 32.0549488108132,-0.334126357685486 32.0526941256498,-0.337465989638901 32.0522699061569,-0.3380943419071 32.0520985496251,-0.338348154177459 32.0520286354142,-0.338451710697235 32.0520140944802,-0.338473248035758 32.0520052944291,-0.338486283507608 32.0520015784064,-0.338490815239621 32.0499539583005,-0.340988242915412 32.0486581838669,-0.342568662161206 32.0483861661435,-0.342900433017133 32.0480893844368,-0.343225953218244 32.044501959557,-0.347160750842939 32.038781512207,-0.352135501302324 32.037492995504,-0.353270233614677 32.0311502974587,-0.358855912755666 32.0235432386936,-0.365503935261569 32.0197762590649,-0.3687818210791 32.0197701159001,-0.368787166595151 32.0197700386163,-0.368787233527126 32.0170795429776,-0.371129906972178 32.0157188115557,-0.372314722839516 32.0147505223384,-0.373146791251782 32.0113774104005,-0.376045360669743 32.0089298051494,-0.378148621992262 32.0078778206069,-0.379050808285872 32.0075798564448,-0.379306343807364 32.0072524949965,-0.379592985009721 32.0070323093428,-0.379785781938129 32.0070231341167,-0.379793815519613 32.0070230047109,-0.379793929484048 32.0070226964737,-0.379794199018708 32.0070213440041,-0.379795382981534 32.0070089516075,-0.379806234014734 32.0069029799914,-0.379899023594946 32.0058651207436,-0.380807783856105 32.0044487331809,-0.382048964270716 32.0006630584924,-0.385366340632162 32.0006600502477,-0.391825156522172 32.0006557124889,-0.394961844369177 32.0006490698086,-0.399761800250882 32.0006444192763,-0.403118883652384 32.0006420272091,-0.404844847399424 32.0006394589157,-0.406696710929343 32.0006083266013,-0.428723613459396 32.0005791333845,-0.44784674989285 32.0005555079913,-0.458421471796135 32.0005472262869,-0.462054738601604 32.0005429485442,-0.463930460136672 32.0005429447591,-0.46395759166813 32.0005381135663,-0.49174676243126 32.0005365242523,-0.502375758576651 32.0004620718318,-0.502638085243326 32.0005201993501,-0.508201357220115 32.0005220038475,-0.514705394133769 32.0005246083334,-0.521435587072857 32.0005269191276,-0.528129590560737 32.0005530684163,-0.534923099626506 32.0005078863068,-0.541644236452591 32.0005337550146,-0.548347283845079 32.0005360206908,-0.554996062310693 32.0005857095486,-0.561717223576887 32.0005260031207,-0.566095442858921 32.0004932937362,-0.568510713351584 32.0005193727152,-0.575231859358722 32.0005215682582,-0.581962043373653 32.0005458388804,-0.587679082926814 32.0005180123336,-0.595693795139762 32.0005212570105,-0.604215082220477 32.0005133325356,-0.607607311825524</coordinates></LinearRing></outerBoundaryIs></Polygon></MultiGeometry>
  </Placemark>
  <Placemark>
	<name>Butebo</name>
	<Style><LineStyle><color>ff0000ff</color></LineStyle><PolyStyle><fill>0</fill></PolyStyle></Style>
      <MultiGeometry><Polygon><outerBoundaryIs><LinearRing><coordinates>33.8731433007919,1.22741856376168 33.8730578591179,1.22896550343318 33.8733438063636,1.23248440432931 33.8735249815186,1.23338897035214 33.8740964595286,1.23568653063766 33.8751215822165,1.2389518883964 33.8756524030248,1.24058908345812 33.8761897480202,1.24156589930769 33.8769088097251,1.24337490899218 33.8778041563179,1.2448672398569 33.8781132872517,1.24539181840078 33.879118792134,1.24705598941768 33.8796041747123,1.24717342702358 33.8798580989331,1.24891022012324 33.8802469036975,1.25083693840091 33.8806520286173,1.25284506682864 33.881097691603,1.25512456815026 33.8811703969851,1.25583919637377 33.8813909188362,1.25846253068754 33.8814745679109,1.26331128605108 33.8812949624386,1.26708362815831 33.884339945381,1.26640411418049 33.884910090375,1.26633154807227 33.8859070862484,1.26604172530037 33.8864059634218,1.26618629293495 33.886786865296,1.26630376246965 33.8873093171663,1.26639404437917 33.8879514541973,1.2665837932468 33.8884986968172,1.26689117558139 33.8887841363878,1.2671081861227 33.8892587967899,1.2670718369436 33.8898430031493,1.26705354217183 33.8901384984117,1.26710771708121 33.8905902107823,1.26731562344923 33.891398639081,1.26755054450523 33.8920407853482,1.26776743056793 33.8924217679057,1.26812010038486 33.8928505111154,1.26850893829058 33.8934213224532,1.26874394099866 33.8942533441025,1.2689788524357 33.8948235532267,1.26909625420941 33.895939619899,1.26876115502147 33.8969837580233,1.26835371110119 33.8980043492815,1.26808196818784 33.8989305956272,1.26789167381762 33.8997141999856,1.26781902971706 33.9004735584239,1.26748405436762 33.9007111154434,1.26731209342004 33.9012918272748,1.26694099590749 33.9018606733763,1.26637088641386 33.9020734070215,1.26589136381855 33.9025473499663,1.26541174960331 33.9028079066338,1.26514931876775 33.9029257812163,1.26488693802111 33.9027582165672,1.26440754897925 33.9025912482107,1.26402766771939 33.9025428321326,1.26372011435843 33.9025657539472,1.2634034898056 33.9027313858913,1.26316823093072 33.903039705999,1.26295101443526 33.9032289309499,1.26271574731235 33.903394544027,1.26242621136954 33.9036556872423,1.26223614998318 33.9040353731038,1.26209127795351 33.9042723614139,1.26190122502958 33.904437989996,1.26165692004219 33.9046985618888,1.26143972031692 33.9051266416588,1.2615390781414 33.905505699657,1.26120423648756 33.9056470667605,1.26065236997322 33.9060273953607,1.2607426982918 33.9067166834582,1.26084196419365 33.907239091121,1.26081464209596 33.90773787427,1.2606968664742 33.9086995486969,1.26063320492186 33.9095544138911,1.26034342645618 33.9101239661077,1.26019848708417 33.9104564647142,1.26005363121107 33.9107164172013,1.2596736005857 33.91090621851,1.25948356419331 33.9112381552005,1.25933870851493 33.9115706535669,1.2591938526225 33.9119974828344,1.25893136331509 33.9126154099026,1.25897637603651 33.9129957787277,1.25918430340134 33.9134945952761,1.25916603481957 33.9139215062113,1.25913874541657 33.9143265093332,1.25911146369981 33.9154884589726,1.25829689852582 33.917030106779,1.25738269118619 33.918017351218,1.25655914175722 33.9187168826484,1.25543717250551 33.919000358903,1.25486716486617 33.9191181651646,1.25441481586555 33.9192117734363,1.25383582943199 33.9195659523683,1.25304868944711 33.9198500069332,1.25252391254464 33.9204424547463,1.25199902650257 33.9208220957054,1.25173655395145 33.9211662799652,1.25128412502201 33.9214138887323,1.25094933015105 33.9217693486355,1.25061449709938 33.9223382502255,1.25022531161562 33.9228128386369,1.25000803614132 33.9233110215391,1.24979075227191 33.9238563057817,1.24933825219585 33.924093281357,1.249121060951 33.9246025527929,1.24848765106255 33.9255261753215,1.24726609584519 33.9256388343367,1.24655141170375 33.9257956226079,1.24513111393813 33.9258515144018,1.24432598871311 33.9264428563719,1.24225421622489 33.9282937689735,1.23906027978113 33.9291409131933,1.23760355484218 33.9303233172059,1.23588437445353 33.9317331690782,1.23402037648702 33.9331011084026,1.23278057567239 33.9339277771013,1.23221942460349 33.9341782511224,1.23205650607344 33.9353256605481,1.23147714928539 33.9369016349008,1.23080717952337 33.9389287088157,1.23023655639703 33.9401313071831,1.23006425347793 33.9412491310008,1.23002767163224 33.941935004815,1.23004551969021 33.9431876837649,1.23012648812834 33.9442696326,1.23030702376442 33.9457555463236,1.23072261242276 33.9476149748133,1.23104760527342 33.9492895620317,1.23128220218699 33.9505090500542,1.23122748747933 33.9524065294494,1.23114538984412 33.9536635446105,1.2307921403843 33.9552962293325,1.23009500491818 33.956759824821,1.22937079208762 33.9576422478169,1.22884536717648 33.9584981371321,1.22834243487979 33.9597392721546,1.22788244574718 33.9606557189353,1.22761151231351 33.9608092436587,1.2275661251635 33.9616509972763,1.22743657378583 33.9637339492125,1.22703372135223 33.9659453150082,1.22664518067995 33.9680281347916,1.22632768143644 33.9686621585034,1.22620035713591 33.9703016818578,1.22581077962668 33.9705634210424,1.2257473618586 33.9724630467123,1.22543005643244 33.9741234631844,1.22534803380927 33.9768815978902,1.22559126249044 33.978271799529,1.22543696877231 33.9799349217976,1.22508356205603 33.9814300270803,1.22455834304926 33.9827571419007,1.2239336800098 33.9845958446201,1.22293794255014 33.9855016729975,1.22218284751179 33.9859963426786,1.22177049376996 33.9862946853225,1.22160943379411 33.9876396037093,1.22088338024802 33.9895204219647,1.21986953501537 33.9906689773735,1.21944394868779 33.991288466645,1.21921756972279 33.9917103842328,1.21856910658152 33.9919419360166,1.21821322600851 33.9922930993457,1.21692857020392 33.9934924228754,1.21556218639324 33.996090585495,1.21312786217369 33.9990127711212,1.21047631639217 33.999923497749,1.20946283330989 34.0000290451551,1.20940221346919 34.0003927120924,1.20919334430867 34.0009163964334,1.20889257050384 34.0036612326511,1.20756851891486 34.0049741589011,1.20724470127983 34.0068580115995,1.20690025347721 34.0082512038783,1.20677594225383 34.0091193660333,1.20677604444067 34.0103666609643,1.20677619064975 34.0116222028146,1.20679008024184 34.0122357362955,1.20687601216107 34.0127779529381,1.2070194121468 34.0145160689145,1.20758399929462 34.0165790466579,1.20861532391314 34.0200690656239,1.21043222495045 34.0203342738022,1.21064922531164 34.0229837465042,1.21185131861605 34.0250680415753,1.21279129334452 34.0274711104858,1.21299842880093 34.0285592411219,1.21309205247228 34.0297732764291,1.21319650764661 34.0299831527844,1.2132145657907 34.0318925409738,1.21314175366446 34.0330983403897,1.21309577173765 34.0336795635537,1.21278730819006 34.0339682490142,1.21263409888084 34.0342059259818,1.21249029699485 34.0349814580386,1.21202107736946 34.0364217833237,1.21114963627704 34.0383295026662,1.21010862986531 34.0390302703391,1.20947515161489 34.0415058437442,1.20688709124175 34.0420308160331,1.20630795631115 34.0438005663025,1.20436242317809 34.0452256112823,1.2028964518798 34.0477255016885,1.2007697223281 34.0490054944332,1.20043453273921 34.0496749603965,1.20021717455486 34.0532559231821,1.19904887984132 34.0564561158847,1.19806164666055 34.0567824698272,1.19807961123157 34.0574221847314,1.19791653837705 34.0597169355078,1.19699297624525 34.061328289847,1.19657624270637 34.0676748497367,1.19493647934604 34.0682544866485,1.19484579462644 34.0720943966159,1.19377688984644 34.0744858711335,1.19318797635554 34.0768044387577,1.19289759897582 34.0786640983335,1.1926074015481 34.0791655720031,1.19229964834575 34.0805649904783,1.19146689006831 34.0821778019575,1.19050740759379 34.0840618849768,1.18948449785002 34.0853068900928,1.18879653193101 34.085559037188,1.18866074663674 34.0875757288098,1.18777346942236 34.0880163288115,1.18776267934993 34.0917058119295,1.18767232418386 34.0922979975759,1.18767655397496 34.0929283160235,1.18759836965939 34.0938794482771,1.18759799006024 34.094729521095,1.18759166771611 34.0953477182633,1.18757083361421 34.0956896705353,1.18753020309675 34.0960383244359,1.18748282090209 34.096457380189,1.18742866154082 34.0968965551494,1.18738124303794 34.0973122785894,1.18737770165807 34.0975670896235,1.18740797037594 34.0978319562766,1.18743148517249 34.0981403891424,1.18741111470289 34.0983851039929,1.18734352704127 34.0985024291359,1.1873029862663 34.0986532706599,1.18723543622457 34.0988611008669,1.18715436541918 34.0989616767006,1.18714757613557 34.0991527682843,1.18712725263725 34.0993103314552,1.18710356764638 34.0994712570342,1.18710350309566 34.0995349652072,1.18712372440353 34.0996489875644,1.18720804104479 34.0999909610676,1.18722477573901 34.1001988165476,1.18720782037022 34.1003764908984,1.18717062934225 34.1004803880822,1.18708622616608 34.1006949663175,1.18698663524184 34.1007119208433,1.18697876596282 34.1007687327461,1.1869523986258 34.1009898945376,1.18685655718545 34.1011608502054,1.18678562407894 34.1013854516872,1.18672479329851 34.1015631303809,1.18670110104102 34.1017341100871,1.18669090846233 34.1018447405128,1.18667736610504 34.1019955938142,1.18664018670714 34.1021095639005,1.18659289825389 34.1021332639167,1.18658008553432 34.1022469911049,1.1865186045748 34.1023307814195,1.18645445542753 34.1024849386381,1.18629579362139 34.1025821219784,1.18618777138359 34.1026223225201,1.18611014186856 34.1026189333102,1.18601903197958 34.1026121638299,1.18585705994606 34.1025852546033,1.18563435547052 34.1025918982655,1.18547912699345 34.1026052765929,1.18539813424111 34.1026521756734,1.18530363012805 34.1027426805438,1.18526310008346 34.1028533028472,1.18522931090382 34.1029840497321,1.18521576047839 34.1030611713553,1.18524610020449 34.1032139227523,1.18532489502959 34.1038177779448,1.18542415420667 34.1044215935372,1.18542391130431 34.1047837786175,1.1851614423245 34.1050392906252,1.18466653914497 34.1051092774604,1.1843915347721 34.1051706880811,1.18419144250613 34.10525325284,1.18392242491725 34.1054508788524,1.18347354035224 34.105592954013,1.18319821578135 34.1057055080514,1.18304825466104 34.105765842873,1.18301786062034 34.1059310041092,1.18298098484922 34.1060876754317,1.18297386264027 34.1063525529969,1.18302774762027 34.1065134993995,1.18308167438441 34.106681169774,1.18318284099973 34.1068622532488,1.18329075113225 34.1070030880587,1.18335480979983 34.1070969569194,1.18334464814481 34.1071774046352,1.1833074970452 34.1074709750981,1.18309041057386 34.1079126614251,1.18267490308525 34.1081258265325,1.18238925882663 34.1083269087804,1.18220358257651 34.1084944542704,1.18199092319904 34.1087022805656,1.18190310335171 34.1088196045502,1.18185918847747 34.1089067426113,1.18178491510598 34.1090173479661,1.18170725736445 34.1092285169513,1.18159581444817 34.1093724543853,1.18154134618628 34.1094530879359,1.18128026632439 34.109500285285,1.181127446993 34.1095811553291,1.18102040842764 34.1096808390245,1.18089374325731 34.1098785733684,1.18072156630403 34.1100361364625,1.18069788112465 34.110170248368,1.18071807389047 34.1103712079862,1.1808032550425 34.1105809112153,1.180839164821 34.1107134065119,1.18081234002456 34.1108173347431,1.18080554919835 34.1108910770749,1.1807684008091 34.1110251432892,1.18067386174869 34.111149153943,1.18058607567346 34.1112128335512,1.18053543258052 34.111304819381,1.18053650448197 34.1114206997997,1.18054884661749 34.1115280016349,1.18059604583812 34.1116285915637,1.18062637589172 34.1117291788035,1.18064995610868 34.1118331096784,1.18064991417834 34.1119504406197,1.18062624604509 34.1121525764513,1.18051263036453 34.112221892304,1.18035280453363 34.1123592670955,1.18014690640357 34.1125234576859,1.17993087453019 34.1126742199738,1.17966760561148 34.1127177723151,1.17958997585308 34.1128216654884,1.17949544898862 34.1129255806,1.17945828752604 34.1130261650674,1.17947511970661 34.1131066501131,1.17953245263446 34.1131435519211,1.17958980405094 34.1132125219244,1.17966735673023 34.1133245323349,1.17964333795781 34.1134397193646,1.17961863857553 34.1135592517267,1.17953564486639 34.1136363348727,1.17946812451514 34.1136865963902,1.17940061408897 34.11375361324,1.179312851036 34.1138440986682,1.17922507851102 34.1139580598403,1.17915754327806 34.114105567076,1.17914061186895 34.1142866001992,1.17912366601042 34.1146812856308,1.1790810429398 34.114866992302,1.17902445102221 34.1151431985002,1.17858441948987 34.1154424766895,1.17820925370536 34.1155065401266,1.17811420927299 34.1157713424605,1.17798249884545 34.11654473155,1.17763956368749 34.1169579365658,1.17742523324775 34.1172260934932,1.17730027036702 34.1175747096898,1.17716852513131 34.1179333853635,1.17704015072345 34.1182484675129,1.17688817228865 34.1187798637068,1.17664387844395 34.1188786181534,1.17655047176379 34.1189389228371,1.17644583969508 34.1189690628247,1.17636146566158 34.1189489271255,1.17631085742815 34.1188882070212,1.17616961166117 34.1189245254136,1.17601062895385 34.1189789597783,1.17595990100672 34.1190862234904,1.17591261524737 34.1192102653668,1.17590244215993 34.1193678267477,1.17587875678255 34.1195823864654,1.17586517215259 34.1197265384023,1.17584149309015 34.1198103281752,1.17578071900013 34.119873996627,1.17570308032954 34.1199750997608,1.17550287063678 34.1200487062126,1.175079299582 34.1200598531663,1.17501515556716 34.120177790086,1.1747437793157 34.1201920958367,1.17471086208679 34.1202322917406,1.17462311002421 34.1202981972871,1.17459340119921 34.1202844950258,1.17448115650902 34.1203704651606,1.17422944021696 34.1205107821118,1.17392169625337 34.1207498952515,1.17352190887772 34.1209668564756,1.1732437745403 34.1213293537193,1.17296309928838 34.1214502065884,1.17292084738278 34.1217658746286,1.17273701041555 34.122118520785,1.17249606011263 34.1224489743875,1.17227497926138 34.1226872349545,1.17207715388761 34.1227726938683,1.17197474514131 34.1232257396745,1.17139564526552 34.1234671656093,1.1711513171963 34.1237085698374,1.17085271573213 34.1240707221353,1.1705178831874 34.1244031404077,1.17027351838712 34.1247652546185,1.16984823024598 34.1249465451321,1.16951347095223 34.1249767423683,1.16917877277578 34.1250067700552,1.16841893304523 34.1250974955619,1.16774952448089 34.1253391791731,1.16674536908925 34.1261391169648,1.16418515175641 34.1276883140108,1.15873910077559 34.1284191646406,1.1561698690881 34.1292944950365,1.15392622056148 34.1296568597396,1.15271397130907 34.1302553219234,1.1519900876216 34.1306831019364,1.15143813784852 34.1315590641782,1.15079555332984 34.132102527719,1.15018928420754 34.1329171475614,1.14924822158319 34.1343213281599,1.14780037310709 34.134955112301,1.14692270234718 34.1365252430234,1.14470591840266 34.1368574187529,1.14385550565673 34.1370991141266,1.14287849179391 34.1370988146262,1.14211866738926 34.137036852319,1.14166641561038 34.1369782708266,1.14124129905251 34.1366764143942,1.1406353688262 34.1362686560845,1.1392515647867 34.1354235571077,1.13694528937202 34.1345785511293,1.13487419628166 34.1340415400285,1.13330048480052 34.133854286983,1.13274878078539 34.1334619434494,1.13198911012928 34.1334773569829,1.13118405080983 34.1334774341989,1.12993576597272 34.1335378136732,1.12921209884541 34.1334770336567,1.12890457432664 34.1332359455139,1.12856998405854 34.1333565760423,1.12823525155579 34.1333563760478,1.12771965570664 34.1332961219424,1.12732167549581 34.133145418618,1.12686945751263 34.1330548361942,1.12647148914799 34.1329945613102,1.12601923560536 34.1327528534875,1.12553087097824 34.1327719150853,1.12527945797383 34.132783029812,1.12513285519193 34.1327227919631,1.12477105700246 34.1323907243652,1.12446363847936 34.1321794555233,1.12425567359863 34.132058602747,1.12401149111791 34.1317567608654,1.1234326941071 34.1311987465459,1.12271831373224 34.1308666584789,1.12235662133542 34.1308664007721,1.12168725068286 34.1309572731486,1.12137966653145 34.1311082139188,1.12099064903155 34.1312591842106,1.12068304149814 34.1316213688982,1.12043867051631 34.1318931479716,1.12025765362248 34.1320220030464,1.1198714363192 34.1319676173928,1.11977395827148 34.1318995752578,1.11968751658485 34.1318386961132,1.11961188062724 34.1317670814983,1.11954345453013 34.1317062134409,1.11949664129374 34.1316739710091,1.11942459701295 34.1316632050685,1.1193525443673 34.1316488527927,1.11926247981239 34.1316201745551,1.11915080287757 34.1316022179555,1.11899588766263 34.1315019154642,1.1187905647033 34.1314481716689,1.11865367761391 34.131390858154,1.1185420118029 34.1313693609191,1.11848797753139 34.1313442842718,1.11843394465118 34.131340668895,1.1183402721568 34.1313227400154,1.11825741375571 34.131322702676,1.11816013702653 34.131322663957,1.11805925745548 34.1313333717777,1.11797999076019 34.1313405070996,1.11791873966604 34.1313476147725,1.11778543173622 34.1314084164101,1.11765930861983 34.1314549114541,1.11756201380601 34.1315014064976,1.11746471899457 34.1315693780148,1.11736741583808 34.1316194649077,1.11730254521375 34.1316981677453,1.11718722368178 34.1317625681352,1.11711153897263 34.1318448489953,1.11699261321526 34.1318985056164,1.11690252131977 34.1319450034135,1.11681243220859 34.1320058133264,1.1167079261717 34.1320344306496,1.1166610781113 34.1320880775927,1.11654576633794 34.1321202632711,1.11647009416192 34.1321416996644,1.11636560343276 34.1321631471125,1.11628993543143 34.132188161538,1.11618184047342 34.1322525342796,1.1160340989742 34.1322990348361,1.11595121556338 34.1324206698401,1.11578183478434 34.1324886385602,1.11567732599537 34.1325458773378,1.11559443842242 34.1326174406548,1.11552955949202 34.1327140322049,1.11539261402835 34.1327965293144,1.11531279213833 34.1328463763992,1.11514756946944 34.1328821387167,1.1150646902501 34.1328892837232,1.11502865907081 34.1329214652523,1.1149421784036 34.1329429168436,1.1148773189466 34.1329607904084,1.11481606372 34.132992947087,1.1146647319399 34.1330108151315,1.11458906535615 34.1330394241592,1.11452060028421 34.13309666016,1.11443050705934 34.1331503250347,1.11436203226411 34.1333138472705,1.11423078036256 34.1334179662539,1.11410608964495 34.1335688481602,1.11388676621305 34.1335653332435,1.11383225461447 34.1335724506483,1.11372416666284 34.1335652531952,1.11362328994603 34.1335652200761,1.11353682180727 34.1335723568086,1.11347917360369 34.1335651635037,1.11338910540348 34.1335185953673,1.11329544963824 34.1334720313743,1.11321260238684 34.1334648435982,1.11313694553944 34.1334397546628,1.11305048711476 34.1334325586178,1.11295321323018 34.1334289571494,1.11289556918944 34.1334038668451,1.11280550792182 34.1333787848169,1.11273706368854 34.1333572766815,1.11265420670867 34.133350086167,1.11257134417752 34.1333285780381,1.11248848719529 34.1333213420509,1.11228673096098 34.1332568535278,1.11213183382793 34.1332353330177,1.11201655128277 34.1332102372423,1.11191207864092 34.1331779716466,1.11177878605248 34.1331815193743,1.11169591935457 34.1331814766843,1.11158423132584 34.1331420481713,1.11144013298443 34.1331312700365,1.11133565479039 34.1331133303471,1.11122397368702 34.1331061206139,1.1110906713876 34.1331060449228,1.11089251520159 34.1331060050184,1.11078803284889 34.1331274140159,1.1106114853926 34.1331506696996,1.11045588941816 34.133146385922,1.11039752198785 34.1331696825557,1.10962864172744 34.1331743410301,1.10960919652968 34.1331699158167,1.10942973735829 34.133205664472,1.109310829816 34.1332235065082,1.10916671021891 34.1332735562814,1.10900456307447 34.1333629986903,1.10889284047609 34.1334739161181,1.10877750674522 34.1335418876142,1.10868020380963 34.1335875743748,1.1085935560901 34.1337206440539,1.10806354986447 34.1338112861548,1.10714991509469 34.134052878488,1.10587440050134 34.134354752769,1.10507827652765 34.1348980545374,1.10404687566793 34.1355319952042,1.10356721795132 34.1363775626376,1.10277088506093 34.1371019644693,1.10238164801688 34.1377993575758,1.10182023521616 34.1380512197731,1.10168165289575 34.1383839892456,1.10138834457659 34.1386632351619,1.10102924256622 34.1388474135687,1.1007778750847 34.1389305516228,1.10056244554009 34.1390849893538,1.10026322334441 34.1391384158645,1.10007173882812 34.1391621131165,1.09986231582778 34.1392273848634,1.09955714530884 34.1391803535481,1.09939006994616 34.1393055517371,1.09840076690626 34.1392907959928,1.09503583709673 34.1392755068972,1.09471020403749 34.1392307770329,1.09376044097669 34.1390495895455,1.09288309431443 34.1386876353247,1.09224100035239 34.1379629076907,1.091761864282 34.1373595541738,1.09142740999059 34.1372205852858,1.09131381766735 34.1369653678845,1.09116396180239 34.1367236651889,1.09098943356516 34.1365129318356,1.09078994770038 34.136345568879,1.09059044526766 34.1362401675041,1.09039715519425 34.1361905656884,1.09030362787125 34.1361564461983,1.09019138395788 34.1361130175109,1.09003860782595 34.1361217069373,1.08990057416356 34.1359363911869,1.08932452906062 34.1358183932814,1.08918120851981 34.135784275926,1.08907208347397 34.1357625551883,1.08897854550363 34.1357284381156,1.08887253844907 34.1357036267171,1.08879771053444 34.1356819106718,1.08871664544826 34.1356260796439,1.08853269129285 34.1356043519138,1.08842044352466 34.1355361386108,1.08826143984489 34.1354524268948,1.08808061515941 34.1353966347687,1.08800268009251 34.1353532398766,1.08793721411125 34.1352974524323,1.08787175283281 34.1352416658896,1.08780629155042 34.1351672844059,1.08772212753046 34.1351114934662,1.08764731134481 34.1350309212847,1.08757562255731 34.1349937346367,1.0875444548858 34.1349317716839,1.08753200550426 34.1348512184604,1.08751332627476 34.1347706567935,1.08746970215905 34.1347334643091,1.0874229426844 34.134717955384,1.08737305698515 34.1347024345173,1.08728887060049 34.1346931090326,1.0872046818651 34.1346930880224,1.08714855429444 34.134689965822,1.08708307209725 34.1346899529839,1.08704877231716 34.1346899366446,1.08700511673579 34.1346899004672,1.08690845158103 34.1346681856743,1.08683050444115 34.1346495729723,1.08676191102207 34.1346309617072,1.08669955359714 34.1346061562328,1.08664031651699 34.1345720611935,1.08659043785478 34.1345162831371,1.08654992230695 34.1344623458467,1.0864934017828 34.1344396039074,1.0864827520392 34.1343334826849,1.08648762709157 34.1342832625369,1.0864967197022 34.1341124526849,1.08661641894745 34.1340609199025,1.08663116823233 34.1339989522923,1.08660624591064 34.1339121978708,1.08657197807506 34.1338874017341,1.08653768767262 34.1338564043905,1.08648780781535 34.1338470871111,1.08642544684673 34.1338501579931,1.08635372628566 34.1338594158307,1.08625705758305 34.1338572065844,1.08612871753971 34.1338426612317,1.08610092518787 34.1338655412905,1.08606996177235 34.1338655261431,1.0860294250811 34.1338314287942,1.08597330948903 34.1338004363926,1.08593902052059 34.1337384734586,1.08592657107445 34.133685805655,1.08591723701198 34.1335928794385,1.08594845398042 34.133496856427,1.08597967302448 34.1334318065452,1.08599840654075 34.1333384572749,1.08602542382028 34.133205675332,1.08604214771555 34.1331344195813,1.08603281977208 34.1330042901551,1.08598609538873 34.132926817169,1.0859206421766 34.1328338534078,1.0858489579129 34.1327523894703,1.08574980430011 34.1323449981041,1.08538689353514 34.1323373772045,1.08536215412728 34.1322667126148,1.0852535908291 34.132220218093,1.08518500785912 34.132155140023,1.08512578590678 34.1320652635287,1.08502603659285 34.1320187748276,1.08497304451721 34.1319134243634,1.08491695575704 34.131851457936,1.08489515133565 34.1317832914814,1.08486087724848 34.1316810512243,1.08483597002217 34.1315788019361,1.08478923497635 34.1315075354685,1.08474872513982 34.1314672328675,1.08467078398227 34.1314455202685,1.08459595471447 34.1314362112049,1.08455542149503 34.1314361879836,1.0844930569535 34.1314361636027,1.08442757441109 34.1314330519815,1.08439015685458 34.131433027603,1.08432467431202 34.1314515891027,1.08425606585378 34.1314670552349,1.08419369547091 34.1314577424337,1.08414068934184 34.1314484356987,1.08410639212286 34.1314205419277,1.08407210191252 34.1313833541898,1.08403781520565 34.1312656179087,1.08399732286269 34.1311912621604,1.08398175998147 34.1310921254145,1.08397244244204 34.1310425495003,1.08394751530513 34.1310084466954,1.08387892759533 34.1309991306889,1.08381968454822 34.130989819062,1.08376979640921 34.1309928912368,1.0837011937831 34.130989771513,1.08364194930489 34.1309897506395,1.0835858207563 34.1309928228187,1.08351721903484 34.1309866010319,1.08344861991025 34.1309586956819,1.08338314785984 34.1309307914933,1.0833207938093 34.1308718949665,1.08322415069402 34.1308191703859,1.08306202268332 34.1308005639116,1.08301213803762 34.1307633310103,1.08285624019025 34.130735422206,1.08278141321692 34.1307354025123,1.08272840356941 34.1307353851362,1.08268162992529 34.1307291665914,1.08261926769956 34.1307105508626,1.08254443722558 34.1306981302546,1.08246648641714 34.1306733261019,1.08241036809204 34.1305834798875,1.0823916920729 34.130468853836,1.08238238028352 34.1303604196862,1.08236371215229 34.1302334019723,1.08235440501302 34.1301218724415,1.08234197404037 34.1300506074644,1.08230770009307 34.1300196174598,1.08227964790997 34.129982415877,1.0822079424014 34.129969990667,1.08211751865385 34.1299668698386,1.08205515524421 34.1299637432276,1.08197720091696 34.1299668166235,1.0819117162713 34.129966790019,1.08183999768937 34.12996366804,1.08177451537208 34.1299543520999,1.08171527319736 34.1299609904337,1.08164962258301 34.1298985360116,1.08157185517467 34.1298644365123,1.08150950340074 34.1298458243028,1.08144402780401 34.1298272176183,1.08139102512147 34.129805505412,1.08131931377631 34.1297961964204,1.08127878051739 34.1298054672668,1.08121641244883 34.129808532592,1.0811290999719 34.1298158825683,1.08100979899073 34.1298247427092,1.08099344582126 34.1298456254947,1.08090769244101 34.1298517986587,1.08084532553749 34.1298486758067,1.08077984321636 34.1298393503918,1.0806925362968 34.1298300425657,1.08065512103904 34.1297959387328,1.08058341524365 34.1297649461951,1.08054600812339 34.1297215507143,1.08048054091327 34.1296688656377,1.08042443300549 34.1295944914865,1.08035897831748 34.1295356136036,1.08031222673648 34.129495317874,1.08024987725961 34.1294829089067,1.0802031082428 34.1294704941686,1.0801407483053 34.1294332845905,1.08004721491643 34.129430170744,1.08000356131988 34.1294270606158,1.07997237973634 34.1294084528176,1.07991625903038 34.1293712547902,1.07985390838196 34.1293557492984,1.07981025852543 34.1293278443375,1.07974790438998 34.1293092250088,1.07966060093309 34.1292844255609,1.07961695546246 34.129219348867,1.0795608512622 34.1291573744765,1.0795172197202 34.1291077905822,1.07947046462357 34.1290644043707,1.07942994411492 34.1289903723088,1.0793927195285 34.128686318983,1.07933679437614 34.128544441742,1.07930502070702 34.1285253095292,1.07927423407084 34.1284881161395,1.07922435630535 34.1284571247876,1.07919006804864 34.1284261359943,1.07916513380401 34.1283858598986,1.07915579396375 34.1283424872668,1.07914957328669 34.1282898220775,1.07914959300164 34.1282092767957,1.07914962315159 34.1281192750963,1.07915264639681 34.1280234008713,1.07914657471587 34.1279707287655,1.07912788458739 34.1279118472101,1.07906866090328 34.1278932420086,1.07902189416733 34.1278870247528,1.07896264987008 34.1278870051779,1.07890964016907 34.1279179527684,1.07882543611666 34.1279984759197,1.07876304136537 34.1280201422116,1.07871314155896 34.1280263212156,1.07866636555186 34.1280263027948,1.078616473858 34.128026269601,1.07852656460422 34.1280237347622,1.07852247334018 34.1280386553028,1.078510449826 34.1280324371572,1.07845120553113 34.1280014389161,1.0783982074182 34.1279642455537,1.07834832962569 34.1279301579366,1.07832027851611 34.1278650974004,1.07830782991759 34.127790748655,1.07831097572145 34.1277257122803,1.07836400974808 34.127666874731,1.07842639637927 34.127611141772,1.07850749169385 34.1275770803647,1.07854804121586 34.1274965571941,1.07861043595912 34.1273706236702,1.07867027421847 34.127213960044,1.07869511039541 34.1270504864462,1.07868855828856 34.1269823100429,1.07862933712771 34.1269296284846,1.07858258400676 34.1268924351206,1.07853270618501 34.1268769227778,1.07847034733056 34.1268738089899,1.07842669278613 34.1268520980746,1.07835810023344 34.1268179978073,1.07829574832058 34.1268024866214,1.07823650746884 34.1267745791859,1.07816479831581 34.1267342619606,1.07804632007899 34.1267280309557,1.07794965787042 34.1267125117357,1.07786858916226 34.1266660048963,1.07776570507071 34.126647352632,1.07759109099725 34.1266411296861,1.07751625573262 34.126628709319,1.0774383047738 34.1266255760261,1.0773416404994 34.1266255484633,1.07726680292178 34.1266564995779,1.07719195378564 34.1267184325617,1.07712332910433 34.1267772804874,1.07708900636125 34.1268268355987,1.07705780599683 34.1268732895757,1.07701725186596 34.1268949536148,1.07696111514435 34.1268918375542,1.07691122458624 34.1268825286663,1.07687069126224 34.1268763241061,1.07684574771653 34.1268697912507,1.07682003361098 34.1267113948326,1.07673442847445 34.1265943771552,1.07674606943793 34.1265138215601,1.07671803560906 34.1264456509763,1.07667440531488 34.1263712746913,1.07660271345891 34.1263340790924,1.07654659958148 34.1262999651216,1.07644682883645 34.1262844597253,1.07640317889873 34.1262548332521,1.07633644812608 34.1261576916911,1.076244156218 34.1256665981453,1.07570160501327 34.125316617129,1.07521031567309 34.124919970583,1.07454763174312 34.1247586210547,1.07436334927133 34.1246919548314,1.0744469705048 34.1246059816466,1.07455481029353 34.1244169067284,1.07479734893545 34.1240201488908,1.07530629541772 34.1236730920648,1.07570410856901 34.1228892894706,1.07678296732137 34.1227995304324,1.07687940936325 34.1226977795018,1.07692162581381 34.1225720858961,1.07696987642329 34.1225361822882,1.07700604313825 34.1225122617236,1.07707233260542 34.1225122860412,1.07713861317264 34.1225123169931,1.07722297042259 34.1224405234535,1.07733748248589 34.1221054458052,1.07775336723951 34.1220815429298,1.07786786151491 34.1220516575828,1.07799440853887 34.1220696739834,1.07815106496004 34.122099656654,1.07828964114455 34.1221296406474,1.07843424258629 34.1221536430769,1.07859089677229 34.1221776255971,1.07869332180575 34.1222075905938,1.07878369408906 34.1222375724062,1.07892226935441 34.1222436013709,1.07903675249128 34.1222436545134,1.07918136506076 34.1222911407192,1.07929601005183 34.1221839401989,1.07958509695695 34.122106209411,1.07983217246278 34.1220284653343,1.08004309460844 34.1219148220706,1.08030223403947 34.1218370447537,1.08042277367749 34.1217772307765,1.08055535714901 34.1217593627434,1.08080241039102 34.1217294872436,1.08095305940172 34.1217055977537,1.0811037061834 34.1216876964922,1.0812603769008 34.1215620603766,1.08146529169988 34.1213705910051,1.08171240970781 34.1212030865039,1.08201374797228 34.1211193577522,1.08223069771121 34.1210416323403,1.08248982477577 34.1209758545451,1.08268266587987 34.1209459848356,1.08285139163341 34.121011966835,1.08321289817624 34.1210480801315,1.08374313136165 34.121076997561,1.08433817792014 34.1210782399631,1.08436374841495 34.1210544372888,1.08474939132974 34.1210860988151,1.08531348647983 34.1210656628164,1.08546349793454 34.1209275027219,1.08701034440791 34.1205768524132,1.08806880913584 34.1202079150666,1.08979665426784 34.1199684350344,1.09074653070347 34.1195813438835,1.09198592153876 34.1191845258825,1.09425651340369 34.1191292401644,1.09511586514701 34.119092382018,1.0956857511286 34.1190185817999,1.09659938343561 34.1188051082362,1.09933866296016 34.1186216969013,1.10169220034362 34.1184276472064,1.10396271706712 34.1182067660648,1.10507540860242 34.1178560849029,1.10604342015393 34.1175795070145,1.10691190218646 34.1173183355897,1.1084226156409 34.1171275304902,1.10885687680073 34.1169800625287,1.10952630695751 34.1169982367629,1.11005999011259 34.1169433460996,1.11046706279677 34.1169249437167,1.11081984800851 34.116888006197,1.11117264029534 34.1166989100995,1.11167022017965 34.1164452728277,1.11230350869329 34.1162146198072,1.1128191957565 34.1160485591187,1.11333485820982 34.115900999537,1.11376005766415 34.1156614314133,1.11446570586577 34.1152741501503,1.11518950183869 34.1148318385036,1.11594950139858 34.1143524358148,1.11665524169242 34.113627071124,1.11749676029864 34.1132184629066,1.11826579308272 34.1126149263173,1.11896253577198 34.111833866168,1.11956889046001 34.1108511131324,1.12003963822152 34.1092883026641,1.12091766045881 34.1079484350129,1.1216870501496 34.106765195453,1.12224833072257 34.1048670908546,1.12320789173689 34.1045037644293,1.12341607986102 34.1036833317206,1.12388676569276 34.1027769517811,1.12433034739916 34.102500099368,1.12447518312039 34.1011382323082,1.12500939471062 34.1002672469233,1.12548009980381 34.0991951633229,1.12590565318212 34.0983915375894,1.12626778483108 34.0978776866976,1.12649412150148 34.0972750632831,1.12664812666327 34.0966329787225,1.12670955993715 34.0965157007863,1.12672078038759 34.0958237022571,1.1266939061359 34.0955010236581,1.12673514291653 34.0952605537972,1.12670337804672 34.0950809940117,1.12666869182146 34.0949957334247,1.12665324974403 34.0948669066833,1.12663401957777 34.0947494748415,1.12653675268145 34.0946665688418,1.12643252199918 34.0945974599648,1.12629353174035 34.0945490902156,1.1262101409211 34.0944700152081,1.12612238182183 34.0943607990379,1.12610160912774 34.0942382720131,1.12603648877261 34.0941950894592,1.12602991988505 34.0940103736714,1.12600182073641 34.0938031970383,1.1259810471142 34.0934682004722,1.12597795004654 34.0934346104108,1.12597115860946 34.0931441816942,1.12586272050911 34.0930711086329,1.12580515800975 34.0927424628222,1.12554627407979 34.0923408216136,1.12543787787294 34.0920729005555,1.12543797910899 34.0916038645091,1.12534769956302 34.0911347846149,1.12513982618091 34.090532004788,1.12487772903111 34.0900184950236,1.12451609557193 34.0896055125455,1.12411824133661 34.0891588932274,1.12389226748761 34.0887797191439,1.12378386197956 34.0885117475605,1.12364827754256 34.0880870606214,1.12349466058815 34.0874623787729,1.12324161611086 34.0868366506166,1.12319662256403 34.0862339612772,1.12317875728649 34.0858098928057,1.12317891629755 34.0854526140301,1.12304336486378 34.0849167376556,1.12295310870177 34.0841736145335,1.12289911274833 34.0837107764997,1.12286310313942 34.0833311305633,1.1229989305745 34.0827953273091,1.1231076792809 34.0815895820503,1.12360564336871 34.0805571188576,1.12400640444909 34.0802832983553,1.12411269058811 34.0796582435652,1.12437524936716 34.0791449332302,1.12455635505134 34.0785642142831,1.12471939442194 34.0778048836404,1.12489154602375 34.0771573241429,1.12505461016178 34.0763536633118,1.12534437238762 34.0755275281897,1.12561605146745 34.0748131243979,1.1257700945133 34.0739645279536,1.1260598732044 34.0729817154038,1.12642206749119 34.072031381401,1.12709639334027 34.071999586701,1.12711895344102 34.0710501543984,1.12814147375044 34.0699114471557,1.12920024761982 34.0687278937742,1.13050327344864 34.068169817817,1.13115477403899 34.0675891747619,1.13153491084695 34.066964075494,1.13168892056305 34.066176127013,1.13195153958499 34.0647087436708,1.13277524696761 34.0637592900202,1.13375254027092 34.0632460973694,1.13426833855653 34.0630451427002,1.13462119754306 34.0626207558922,1.13529978667322 34.0623620268816,1.13586976537825 34.0621740141062,1.13628594001634 34.0619062549969,1.13673832732036 34.0615935177908,1.13707313648214 34.0611689881568,1.13736275834702 34.0608786553581,1.13752568977045 34.0605883456898,1.13775194153012 34.0603649827916,1.13826763382533 34.0602533469652,1.13864759734308 34.0600413039995,1.13939847451199 34.0598403522715,1.13976037973041 34.0595944389389,1.14004993554812 34.0592597721759,1.14032143281115 34.0589026212252,1.14054770959984 34.0584781172777,1.14090969793692 34.0581878360306,1.14121736186506 34.0579437343442,1.14185065643275 34.0574618516418,1.14197747613901 34.0572306032155,1.1421206416734 34.0570378716087,1.14223996092053 34.0568368631036,1.14244808831953 34.0565690276981,1.14269242363126 34.0562118429734,1.1428282428042 34.0557203869995,1.14289174554924 34.0551835044836,1.14314522642814 34.0549426034085,1.1433171855509 34.0545484428256,1.14371534601097 34.0542413663597,1.14417679470294 34.0540005313363,1.14452966949988 34.053540645209,1.14490976290459 34.0530364227031,1.14538937641939 34.0524232750606,1.14598662560725 34.0519847510332,1.14641194018487 34.051621994684,1.14667440252213 34.0512839195651,1.14684639782517 34.0508677551746,1.14698223889325 34.0503853592206,1.14724474556557 34.0498378051195,1.14750727636552 34.0492464671375,1.14784218972792 34.0485669556447,1.14821331891678 34.0483042622853,1.14870188925242 34.0476469231584,1.14980572015644 34.0471429102206,1.15086426556276 34.0466830534825,1.15132577183539 34.046420300302,1.15165151809474 34.0460036531088,1.15200445880261 34.0454122389725,1.15214036489641 34.0445247834622,1.15219496816817 34.0435755743831,1.15234005213931 34.0432969908751,1.15238538416463 34.0427431807299,1.15243986365843 34.0420979108716,1.15275670550569 34.040717949641,1.15309191006682 34.0395604433657,1.15349035303466 34.0380473695348,1.15385274343879 34.0368117096345,1.154043160549 34.0364556277607,1.15413374981251 34.0358770160717,1.15395304581112 34.035075377645,1.15368196513454 34.0338956568755,1.1532391517397 34.0331614498094,1.15304041219552 34.0328496163663,1.15278724275502 34.0327382177136,1.15228071629085 34.0326931514644,1.151918899032 34.0324261936603,1.15149384194671 34.0320699581178,1.15115927581898 34.0314020264245,1.15095146516981 34.0305785645276,1.15090653626799 34.0299219725093,1.15098818823369 34.0294322453604,1.1511873753978 34.0288537733682,1.15139564070787 34.0283864097843,1.15130535228673 34.0279633705421,1.15107935978213 34.0273622193946,1.15069965228835 34.0267830369806,1.15049180789648 34.0259375957821,1.150247876453 34.0249804328395,1.15015776482347 34.0234778857662,1.15013117127818 34.0217894250971,1.15013178169443 34.0214299390108,1.15013191152656 34.0194269267328,1.15013263409888 34.0166779720887,1.15011553167745 34.0152754112956,1.1501160354262 34.0136953166044,1.15000805133487 34.0117143390692,1.1503886884031 34.0101995815167,1.15079629571897 34.0097783454091,1.15090499711064 34.0079086605866,1.15151174059327 34.0079084557111,1.15151183293467 34.0066624469582,1.15207303175969 34.005616202333,1.15265234340855 34.0051012734862,1.15307768513034 34.0050045350892,1.15315669139107 34.0047688421931,1.15334918120409 34.0041741529246,1.15378359731998 34.0036036333596,1.15426323449054 34.0031274348604,1.15461619515569 34.002675434763,1.15509579022298 34.0021997999442,1.15545779668073 34.0016051273383,1.15593744262654 34.0011058657591,1.15619995229367 34.000777952598,1.15654381440219 34.0004909809796,1.1567067432943 34.0000108804364,1.15715016486367 33.9997239086755,1.15731309376858 33.9994734910682,1.15760265279078 33.9993618066638,1.15787407062042 33.9992105084292,1.15824313354913 33.9991587960973,1.1583692758347 33.9990411762463,1.1584812674897 33.9989421357734,1.15859598983944 33.9988232836766,1.15872567941344 33.9987022917561,1.15887598544771 33.9986747273186,1.15891022870478 33.9985509249316,1.15904989229376 33.9984271190316,1.15917958274051 33.9982785477263,1.15932424217683 33.9980409286608,1.15957301859998 33.9979767031356,1.15962947545201 33.9978313259692,1.15992804322225 33.9976365651877,1.1603532717656 33.9972991013567,1.16069713764077 33.9970599014986,1.16094146320683 33.9967241171855,1.16126723664649 33.9966253749024,1.16160197172079 33.9966348676522,1.16304027350965 33.9966522339288,1.16316346765703 33.9967458011015,1.16382723111969 33.9968117106507,1.16436996425023 33.9968182655188,1.16441208887222 33.9968932808131,1.16464024784577 33.996937919341,1.16478982377867 33.9969875204875,1.16495934424015 33.9970420622294,1.16509395825504 33.9971114776709,1.16525848459996 33.9971660440477,1.16546290794311 33.9972156478686,1.16564240062406 33.9972305892566,1.16586678441526 33.9972303091086,1.16618595250803 33.9972330785156,1.16621518619532 33.9971809955218,1.16665845600504 33.9971562148429,1.16688231847916 33.9971764890978,1.1669837596665 33.9971814692903,1.16705855335765 33.9971914076906,1.16714331933123 33.9972211674166,1.1672430365836 33.9972509403381,1.16738264553072 33.9973451504483,1.16761697318478 33.9973798860259,1.16777652574278 33.9973650713444,1.167911163612 33.9973276605064,1.16807533281451 33.9973331669781,1.1681057523465 33.9971148245664,1.1685581276593 33.9966550590877,1.16932719751939 33.996497342375,1.16967099989742 33.9965256036139,1.17016851671092 33.9965363935444,1.17050321278197 33.9964422944833,1.17073075383033 33.9964297846062,1.17083353562391 33.9963758407007,1.17091873881851 33.9963538417128,1.17101296383984 33.9963654664211,1.17107290624215 33.9963654999606,1.1711676480274 33.9963655264411,1.17124244441167 33.9963655546888,1.17132222692002 33.9963655847039,1.17140699555235 33.9963408510158,1.17151171937688 33.9963109978319,1.17166117452285 33.9962569925676,1.17191569522836 33.9962568404145,1.17210014571904 33.9962425692455,1.17233789727169 33.9963226582537,1.17286428099255 33.9963611724217,1.17293782516282 33.9963760736083,1.17304752088476 33.996376114278,1.17316220897379 33.996371197617,1.17326692478542 33.9963712489058,1.17341153052306 33.9963564184515,1.17350129152384 33.9962817451708,1.17379117394874 33.9962009803449,1.17436226624774 33.9961620784923,1.17463734390604 33.9961212792343,1.17482326270297 33.9960497754672,1.17493748805367 33.9960052381361,1.1750771237188 33.9959755772744,1.17525664484573 33.9959700602314,1.17544465052648 33.9959635299449,1.17546964230086 33.9960047585936,1.1761028436466 33.9959639446169,1.17663656912678 33.9957209176624,1.17717941342017 33.9954306930052,1.17767704504295 33.9952343143265,1.17829224021923 33.995157533352,1.17878074906395 33.99512960254,1.17921496462291 33.9948613479375,1.17989350748986 33.9947964387294,1.18002454337966 33.9945700319803,1.18048159926987 33.9944718417809,1.18078919697991 33.9944285104674,1.18086286654833 33.9942734285546,1.18104648383602 33.9942578718081,1.18107260239444 33.9941991612556,1.18117117106877 33.9941545919919,1.18122105114614 33.9940159081823,1.18130586989581 33.9938425564907,1.18142560676767 33.993718745657,1.18154033873104 33.993575122179,1.18167003713732 33.9935065278798,1.18181052562237 33.9934909809545,1.1818894698286 33.9934352146304,1.18206123278323 33.993456407249,1.18218368109282 33.993416814876,1.18229838268006 33.9933524382999,1.18237320237568 33.9932880599437,1.18244303503961 33.9932346315079,1.1824844332273 33.9931592890091,1.18254281043773 33.993072090829,1.18257965260909 33.9930057347347,1.18260768916287 33.9929314282848,1.18262267527463 33.9928769406831,1.18264264036235 33.9927877683195,1.18264765867239 33.9925648462888,1.18268264473238 33.9924410024803,1.18270762096768 33.9921807842643,1.18278917908801 33.9918449919785,1.18309686270402 33.9915086613439,1.18346786823724 33.9908655359232,1.18355855969473 33.99017250276,1.1838844640026 33.9896952910192,1.1840293821472 33.9895760318749,1.1840655980922 33.9890986528584,1.18427382713836 33.9885493748904,1.18448208203723 33.9880242511776,1.18469032820594 33.9874003898263,1.18525140262128 33.9871128874598,1.18551383912975 33.9866579986246,1.18578538181776 33.9862042041913,1.18597551036492 33.9859183266415,1.18606607284164 33.98453331534,1.18653696103243 33.9839604505206,1.18676331609852 33.9832904791028,1.18718871751167 33.9830400200447,1.18736972696691 33.9827154342867,1.18760503890226 33.9822128188927,1.18793087451457 33.9815686086306,1.18813916309755 33.9808036950304,1.18852841457813 33.9798944923637,1.1891167294449 33.9788656499482,1.18972317913553 33.978244501535,1.19002191916626 33.9777907113093,1.19023013936137 33.9773857475619,1.19032074413538 33.9769341114224,1.19026662960487 33.9762706625888,1.19007690065703 33.9757476879334,1.19002281135081 33.9752494144601,1.18992348311057 33.9750375809255,1.18973359261412 33.974513516361,1.18976996342033 33.9740098147154,1.19021339709698 33.9737105083545,1.19045774587024 33.9733028126115,1.19076545530847 33.9730833725964,1.19130829389364 33.9728650323368,1.19177876407691 33.9724068807057,1.19236691787707 33.9720217103823,1.19283744762148 33.9717325667211,1.1932355742076 33.9716205533992,1.1925752553197 33.9715283210195,1.19225867776969 33.9714130457052,1.19190592435221 33.9712972150912,1.19157126312631 33.9710870007306,1.19119140536684 33.9708762406075,1.19085677780226 33.9706424439462,1.19050406633282 33.9705260677317,1.19021463521039 33.9704354828613,1.1897895046939 33.970416772074,1.1892919805401 33.9699700166637,1.18874033201506 33.969663238806,1.18850524428405 33.969429433174,1.18812539436678 33.9694101863796,1.18770023837054 33.969272383384,1.18717561810863 33.9692037533198,1.18688616980887 33.9691356786945,1.18657862926267 33.9691427411884,1.18589112939581 33.9690510495107,1.18551122901333 33.9687936525584,1.18513138708472 33.968301879722,1.1843445568029 33.9683174881053,1.18400080252749 33.9682027602751,1.18360281804079 33.9680155841469,1.18324104311051 33.9680095529058,1.18322353304118 33.967900316751,1.18290638088863 33.9677378498428,1.18252650513031 33.9676450761914,1.18226420311317 33.9675769959595,1.1819385702409 33.9675346949415,1.18144105386548 33.9674188661252,1.18110639170762 33.9673052121274,1.18056367022238 33.9674560338758,1.17975852124444 33.9674839722869,1.17933334836909 33.9674416717033,1.17883583193767 33.9673993555651,1.1782930853813 33.9675721407352,1.17765075722948 33.9678313388673,1.17674606423663 33.9680057530102,1.17594090725344 33.9680402012709,1.17484632658742 33.9679877406068,1.17420407737759 33.967955585859,1.17380606364659 33.9679379546123,1.17317284826498 33.967752971086,1.17264824351585 33.9677095792427,1.17224118763111 33.9676195437018,1.17177082582967 33.9671729549856,1.17005223683099 33.9669182612169,1.16935578148697 33.9666405096815,1.16857791978596 33.9664324817335,1.168008092346 33.9663429654527,1.16741108564781 33.9663220893182,1.16713971208661 33.9662797785094,1.16660601117263 33.9661812009952,1.1657919028873 33.9660653744715,1.16545723996883 33.9659275919179,1.16497784817151 33.9659121355742,1.16412752689447 33.9659164842334,1.16370236207905 33.9657759767385,1.16346721388243 33.965720815159,1.16313252987889 33.9651550045924,1.16263519351459 33.9642813345291,1.16201131846955 33.9635503388665,1.16138739375731 33.963530003721,1.16105269747675 33.9634641088026,1.16053709615855 33.9632045225451,1.16031103447514 33.9629926938524,1.16012114047833 33.9610184625143,1.15898201650198 33.9606819254163,1.15876502668041 33.9595295087324,1.15938959877916 33.9590526732278,1.15955259062058 33.9585511266891,1.15973368296537 33.9580029437612,1.15986956095608 33.9575030372663,1.15991496189677 33.9571227666591,1.15993318378471 33.9564790926928,1.16006909415324 33.9559539537193,1.1602501942929 33.9555243162855,1.16045840001082 33.9550699616917,1.16066661413669 33.9546644614903,1.16082958131276 33.9538989906922,1.16124596070515 33.9532547865318,1.16148137756722 33.9527291101577,1.16173484617646 33.9523466496067,1.16192494360722 33.9520124670125,1.1620336100266 33.9517260337547,1.16215130626082 33.9513907779899,1.16240471007836 33.9510791152699,1.1626671519537 33.9506730594296,1.1628482113023 33.9503372438594,1.16311066139792 33.9499531513318,1.16346358860666 33.9493786495791,1.16385276479794 33.9487928909184,1.16416957623537 33.9477920045423,1.16442320597956 33.9467438914943,1.16455020641597 33.9449840628559,1.16460507871853 33.9442937306714,1.16464149648415 33.9435315304348,1.16477744532705 33.9426277468652,1.16481393482583 33.9409386857834,1.16485068870605 33.9395108577007,1.16499590691029 33.9366444647797,1.16509637688109 33.9360681578383,1.16513275454881 33.9345504350976,1.16522372400808 33.9322300319158,1.16535114440843 33.9302325755817,1.16536085677603 33.9295202936547,1.16527967890062 33.9287849367384,1.16506281660518 33.9284309668751,1.16479155051997 33.9277724108478,1.16410426360646 33.9272071443304,1.16355263729126 33.9267593327691,1.16317284825832 33.9262154886512,1.16285641377172 33.9253138553954,1.1626124664753 33.9241966058,1.16262188180886 33.9233163940865,1.16261312622428 33.9227258981212,1.16220624463974 33.921760567278,1.16127480986743 33.9208638426383,1.16057855151291 33.9202003828011,1.16035261568079 33.9194526772618,1.1601628918267 33.9184352631316,1.15971091760882 33.9174183699452,1.15913229642431 33.9164975071366,1.15848127394213 33.9157450925681,1.15762213426834 33.9149797619337,1.15677204438867 33.9127289184948,1.15487308068714 33.9115007383396,1.1540321845196 33.9091022995434,1.15254938606277 33.9084686548825,1.15245912828065 33.908369675037,1.15208826682987 33.9057414933588,1.15059649051967 33.9030734170014,1.14905949134317 33.9012879577907,1.14802879390523 33.8954006747205,1.144656423518 33.8919011344967,1.14270354038989 33.8913365545377,1.14236769260172 33.8910762302159,1.14194441360086 33.8907801143562,1.14166406878069 33.8901009274287,1.14147147973463 33.8892823842793,1.14112118855266 33.888620579112,1.14082342934468 33.8877672149781,1.14049067535782 33.8865133446659,1.14017557340009 33.885381417002,1.14001817839897 33.8842843111474,1.13984324497631 33.8833787544269,1.13966825175886 33.8825080401456,1.13954582868571 33.8813064738446,1.1394410354349 33.8806273513639,1.13945877298402 33.8790568481789,1.13972126985511 33.8782544373257,1.14020021471918 33.877689747363,1.14043973789924 33.8766494320184,1.1405597325246 33.8760251749807,1.14041033085387 33.8749551166184,1.14047049664058 33.8744795537244,1.14056039857486 33.8735878764531,1.14074018406509 33.8732906876991,1.14091978736085 33.8727854814445,1.14127896664432 33.8723099361682,1.14142870580815 33.8720424526349,1.14154846255008 33.871834463069,1.14181779380237 33.8716562159648,1.1421469543252 33.8712998401119,1.1431942188685 33.870970008008,1.14374791360967 33.8707650714511,1.14409194362949 33.870022222321,1.14495981442718 33.8686813820863,1.1460851797584 33.8687085908809,1.14624260015668 33.8682392607662,1.1466358090304 33.8677637781387,1.14699497866061 33.8676448982005,1.14705485254149 33.8658160910511,1.14876696450846 33.8647463233941,1.1498144477395 33.8627848455771,1.1509519607303 33.8569594899317,1.15316772515617 33.855800452432,1.15391604820723 33.8548199064901,1.15514301789881 33.853750266379,1.15663928469348 33.8530671536882,1.15849446100206 33.8527109054678,1.1599905128344 33.8525162494406,1.16095657540576 33.8529935046006,1.1606596423716 33.8529665204174,1.16128871399153 33.8528344644782,1.16211439762357 33.8525966129943,1.16309991486611 33.8524645812883,1.16400549926931 33.8524117796883,1.16440502050039 33.8523324445265,1.16456484603219 33.851882730039,1.16496448837579 33.851803508029,1.16549718582311 33.8516714113831,1.16618970078413 33.8517244376632,1.16653592237168 33.8518039254066,1.16688213586423 33.8517775443055,1.16714848011195 33.851698274301,1.16752137536492 33.851539604844,1.16784102747914 33.8513016573369,1.1685069416514 33.8511960715437,1.16935925093929 33.8512491615847,1.16991854220907 33.8514345089015,1.17031798978177 33.8516198491462,1.17069080404715 33.8518845711478,1.17106359482947 33.8524933827574,1.17175588257798 33.8530228121001,1.17244819437182 33.8536315191813,1.17279424478672 33.854002077675,1.17314036829787 33.8543991544322,1.17367291889776 33.8546903467528,1.17407233309823 33.8549815220501,1.17441848074448 33.8555903596285,1.17519066819186 33.8560668034541,1.17566992621591 33.8564639136543,1.17630900974551 33.8566228182506,1.17676173254334 33.856861130046,1.17729433033596 33.8573905773211,1.17803990794619 33.8575759837524,1.17862578924973 33.8576820730354,1.17942476537137 33.8576822447176,1.17998407094815 33.8575766049672,1.18064994411518 33.857656414291,1.18203486719498 33.857921278207,1.18286042597738 33.8580025540083,1.1838006630653 33.8579115716546,1.18401350386039 33.857815201894,1.18461648160424 33.8575830413839,1.18540794890101 33.8573348654869,1.1862540120852 33.8569716209925,1.18688736673584 33.8564141486203,1.18794595842292 33.8558435968372,1.19030722223136 33.8556230403125,1.19096767153498 33.8553815990034,1.19130246044081 33.8552532616562,1.19227045534381 33.8549871320356,1.19269571512904 33.8549827753279,1.19313898550373 33.8549784214702,1.19359130218352 33.8550936859101,1.19394407196476 33.8550893265581,1.19437829602003 33.8551069225036,1.19496630038165 33.8549796727875,1.19581669312062 33.8549511703256,1.1962871099992 33.8550192439141,1.19662180192395 33.8551317759458,1.1972188227154 33.8551904716722,1.19810534219084 33.8565696455061,1.19848485224581 33.8576477894787,1.19905442875737 33.8588169486076,1.1996692071835 33.8621808257711,1.20215586936612 33.8636669863724,1.20334950519207 33.8658338423764,1.20591795568169 33.8662052887145,1.20636110412558 33.8663051415081,1.20649693359122 33.8668438411359,1.20758646419649 33.8670342339961,1.2080651029548 33.8670749831322,1.20825620780878 33.8671056806854,1.20840016941548 33.8672960889631,1.20892667825214 33.8674866192843,1.20983614567559 33.8679042350554,1.21082943300389 33.8680815935366,1.21174687505975 33.8688808746593,1.21237855293693 33.8701988234635,1.21380847492746 33.8712693604927,1.21514848441736 33.8720068682607,1.21615351228321 33.8724351498855,1.21689535622069 33.8728397746185,1.21802016667562 33.8733157644341,1.21921675906866 33.8738309684447,1.22045450231086 33.8740856356534,1.22287041223862 33.8739972352046,1.22340993754659 33.8738642337402,1.22392697587018 33.8738298613543,1.22432451689325 33.8735330699492,1.22545539695795 33.873174014016,1.22685768547878 33.8731433007919,1.22741856376168</coordinates></LinearRing></outerBoundaryIs></Polygon></MultiGeometry>
  </Placemark>
  <Placemark>
	<name>Alebtong</name>
	<Style><LineStyle><color>ff0000ff</color></LineStyle><PolyStyle><fill>0</fill></PolyStyle></Style>
	<ExtendedData><SchemaData schemaUrl="#AAT_2023">
		<SimpleData name="Region">Northern Region</SimpleData>
		<SimpleData name="Cattle_DNA_target">41.03</SimpleData>
		<SimpleData name="Cattle_AllDiagTargets">41.03</SimpleData>
		<SimpleData name="ALL_HOSTS_DNA_target">41.03</SimpleData>
		<SimpleData name="ALL_HOSTS_AllDiagTargets">41.03</SimpleData>
	</SchemaData></ExtendedData>
      <MultiGeometry><Polygon><outerBoundaryIs><LinearRing><coordinates>33.4428998621796,2.36390997091396 33.4426377330017,2.36335819154764 33.4424948680094,2.36309587602877 33.4425660371959,2.3623992385874 33.4425895722231,2.36216401052026 33.4431605927975,2.36182909043459 33.4435415663799,2.36134948015634 33.4434935275976,2.36053527079485 33.4439217284647,2.36008278615529 33.4442550084283,2.35988364631208 33.4446354515894,2.35950355241188 33.4450159445713,2.35928630335681 33.4455752488393,2.3592318414993 33.4458137136547,2.35961173605178 33.4460516242413,2.36001877153274 33.4462894992239,2.36030819675164 33.4466706533914,2.36039854293938 33.4468607551413,2.36071512428502 33.4472656434954,2.36119448091193 33.447527704206,2.3615291326772 33.4478369522419,2.3617642527565 33.4480035348873,2.36236129651239 33.4481227998541,2.36265075975341 33.4484083398943,2.36257829151451 33.4486225579483,2.36272297286305 33.4490273223963,2.36281331056622 33.4492650907641,2.36276799850098 33.449431496519,2.36281317898707 33.4498361473248,2.36255068604557 33.4500980018185,2.362243004919 33.4497645400111,2.36188123625102 33.449098367892,2.36173670217424 33.4485985008751,2.36132975258495 33.4483842395129,2.36104936716141 33.4486933335533,2.36080499950059 33.4491694203599,2.36068723458726 33.4495977646169,2.36068709521673 33.4499306076625,2.360876972446 33.4503117882787,2.36104873994804 33.4507873428776,2.36102144399219 33.4511920630086,2.36097607715592 33.4514061658802,2.36075888081122 33.4513583224439,2.36056891086657 33.4516680255584,2.36046929337309 33.4518344105731,2.36045114509237 33.4517628640196,2.35997168109892 33.4519533805588,2.35982686787934 33.4524290048808,2.36001669776996 33.4527624649193,2.36037846575689 33.4529055160082,2.36121073646592 33.4531198533407,2.36171729423587 33.4536432969354,2.36202471793353 33.4539991566506,2.3621150702275 33.4543100411098,2.36219639029637 33.4548812052998,2.362313812243 33.4554162957441,2.36213269724246 33.4557252408761,2.36143598190911 33.4560105851054,2.36076641513248 33.4560583051436,2.36057641391811 33.4562246663849,2.36048588971415 33.4566530545041,2.36062145204002 33.4569864298101,2.36072085795671 33.4572483680454,2.36067553663656 33.457605250992,2.3604582922492 33.4577236700861,2.35987924984505 33.4577947712722,2.35899262768702 33.4580087553379,2.35842260056211 33.4577707709811,2.35779844158203 33.4576514811116,2.35743660407054 33.4580560604471,2.35696603006445 33.4583414888668,2.35655882393563 33.4583413940839,2.35626932239355 33.4585555495505,2.35622401682105 33.4588410933175,2.35616964062501 33.4591030780667,2.35626906988559 33.459412444988,2.35686606411114 33.459817326654,2.35731827570331 33.4598465692741,2.35735445366985 33.4601980230375,2.35772526056333 33.460578688061,2.3580417760719 33.460888413438,2.35801453210423 33.4609834839881,2.35823162650617 33.4609835615067,2.35846684641536 33.4611500473687,2.35875629234018 33.4615784291344,2.35887375931486 33.4618403995818,2.35892795332296 33.4621494813242,2.35865644244025 33.4623877376018,2.35839400212008 33.462673275507,2.35832153124162 33.4630301897475,2.35820380181751 33.4633156316811,2.35784182948806 33.4635055774455,2.35767892131904 33.4638625766005,2.35782355228923 33.464362301404,2.3577962438182 33.4646124119568,2.35768759681494 33.4648743400968,2.35761513346439 33.4655883253198,2.35785915997209 33.4661116202208,2.35771423305384 33.4665399715979,2.35774122934835 33.467230320397,2.35790384069842 33.4678015402864,2.35819314874747 33.4683013599843,2.35845533996746 33.4688247516467,2.35859991313774 33.4691340349812,2.35893454388196 33.469848124594,2.35948616277428 33.4704907107148,2.35970306993188 33.4708241183875,2.35989294142457 33.4711332073114,2.35964856956073 33.4713000795568,2.35941329306685 33.4717042270077,2.35934077991784 33.4719661303773,2.35919593999466 33.4720852376225,2.35900591428416 33.4724421306167,2.3588339011271 33.4727748375752,2.35861666164082 33.4729417693357,2.35855327620297 33.4732629093166,2.35904169914907 33.4735249594682,2.359331110329 33.4737863565276,2.3593491145433 33.4741674156141,2.35915899887433 33.4747620344096,2.35882405933728 33.4753094187095,2.35844390133173 33.4762846030532,2.3581269241767 33.4766892707501,2.35793679981386 33.4771173842108,2.35726718157847 33.477402846465,2.35697758229644 33.4779025295729,2.3568326593764 33.4788541551649,2.35666948614738 33.479163919333,2.35675984786821 33.4799730992614,2.35757378800675 33.4802823192682,2.35771843098222 33.4805206366384,2.35764597303048 33.4805204813075,2.35719362832155 33.4805918227138,2.35704885321234 33.4809245773793,2.3569763624042 33.4813200391355,2.35693202444906 33.481329293647,2.35693098716899 33.4816383485838,2.35659614452673 33.4819952144324,2.35635175412544 33.4824477214856,2.35633350263731 33.4826377267026,2.35635153016043 33.4828761934397,2.35671332264958 33.4830426923901,2.35702990574436 33.4838044397451,2.35721962424009 33.4843146058751,2.35721944569968 33.4843277812412,2.35721944108627 33.4846847625421,2.35730978493711 33.4849225276407,2.35726446714951 33.4852799747367,2.35707435711627 33.4853034993834,2.35683008286197 33.4851605968035,2.35647730430874 33.4849699251624,2.35616073002405 33.4849461998998,2.35582600342642 33.4851124577916,2.35544597580729 33.4853265380055,2.35518354097966 33.4856834685791,2.35512913446939 33.4859690727345,2.35525569067713 33.4861832500843,2.35527370924863 33.4864929148526,2.3550836158177 33.4866827972528,2.35474881424782 33.4866113327127,2.35453171406657 33.4864684364664,2.35419702943042 33.4864924405316,2.35371753595091 33.4867655739573,2.35354554913861 33.4871224900731,2.35344590792529 33.4875986095534,2.35344574043131 33.4875985088536,2.35315624010572 33.487646148815,2.35274911345781 33.4878124466268,2.35248669523272 33.4881457450069,2.35236896836716 33.488621287062,2.35232356637654 33.4887641141182,2.35245921929031 33.4888529424961,2.3524953755004 33.4892403043876,2.35265808272876 33.4894544731561,2.35265800710443 33.4898592032185,2.35265786410138 33.4899542601577,2.35282067439481 33.4900493437835,2.35306490661432 33.4901921552205,2.3531553249263 33.4905255312013,2.3532547226467 33.4906919709439,2.35339941382293 33.4908590036286,2.35363457357992 33.4908827047864,2.35389692475307 33.4910019673116,2.35415924204739 33.4912397917275,2.35428581404956 33.491382587493,2.35433099779541 33.4914541034812,2.35469284765447 33.4915968834204,2.35469279696993 33.4919060271574,2.35462031213623 33.4921444415398,2.35482830565847 33.4923344654758,2.35490061313862 33.4926678928537,2.35514476027045 33.4928820268744,2.35504516838063 33.4931676122416,2.35511744170619 33.4934054688267,2.35533448202937 33.4935010142808,2.35528921357986 33.4937865486737,2.35521673673608 33.4940243429226,2.35526188628208 33.4941906906498,2.35514421750449 33.4941191420279,2.35469189918207 33.4938576762186,2.35447486740003 33.493666998651,2.35414020090592 33.4937619204303,2.35392304200015 33.4939760400246,2.3537782156127 33.4943570938675,2.35358809525234 33.4947138827286,2.35313562405151 33.4951658374827,2.35315355635895 33.4954277556711,2.35306299397324 33.4955226693211,2.35281869439314 33.4955939399416,2.35248393451268 33.4957366012384,2.35214914910398 33.4959743551459,2.35207668905308 33.496331338396,2.35217607689841 33.4966170064749,2.3524835682993 33.4969982198152,2.35274579098185 33.4972359737067,2.35267333070743 33.4973308787877,2.35241093733165 33.4971644386658,2.35226624707133 33.496998017813,2.35217583801826 33.49697378646,2.35200395610664 33.497164268702,2.35178676284146 33.497640314878,2.35157851396823 33.497925973403,2.35185886445286 33.4983543987154,2.35210297604501 33.4986871086381,2.35191287209109 33.4989968123178,2.35184038567881 33.4991396336555,2.35195794358285 33.4991869615521,2.3522655201418 33.4992584907155,2.35265450980934 33.4994410376972,2.35277705083694 33.4995682944173,2.35286247617577 33.4997004654705,2.35306145965573 33.4997707688217,2.35316999673608 33.4996752495893,2.35328764049463 33.4994197680532,2.35328773261183 33.4993896903447,2.35328774345364 33.4990091587045,2.35336025552937 33.4988664563375,2.35357743182278 33.4988665561624,2.35385788478358 33.4991285417492,2.35395730597775 33.4993812195061,2.35421328655745 33.4993758893967,2.35434124740999 33.4995403902823,2.354544814123 33.4997216344144,2.35438264420393 33.4999432041628,2.35432177469787 33.5001445794024,2.35411907111744 33.5001848110483,2.35395695117083 33.5003660333233,2.35373399167618 33.5006077476707,2.3536731148146 33.5009300626896,2.35367299829656 33.5010510253312,2.35393637491351 33.5012123572596,2.35442263181323 33.5015146074537,2.35464541638181 33.5021391293925,2.35474650589949 33.5024816038734,2.35478690799589 33.502683065069,2.35482736120717 33.5029650843654,2.35480699561936 33.5032872830599,2.35448266876538 33.5031461533977,2.35415851026927 33.5028640188003,2.35385466610996 33.5028034537301,2.35348995195628 33.5027831927075,2.35316574950539 33.5029442197112,2.35280095492695 33.5032060202467,2.35257796503448 33.5035685879423,2.35247651840992 33.503850642226,2.35255746765958 33.504414750858,2.35271936777465 33.5046565093715,2.3527800692471 33.5050997132963,2.35284069635554 33.5058651449963,2.35265804960908 33.5066305471282,2.35239434986328 33.5068721801922,2.35211057822551 33.507033220617,2.3517863097312 33.5072345421397,2.35144176334166 33.5075769496893,2.35129979595407 33.5079999579099,2.35121858843304 33.5083021566749,2.35129953030213 33.508503654057,2.35144129848742 33.5088462378099,2.35178564546434 33.5091887849479,2.35202867658384 33.5094305286433,2.35204885091278 33.5100146640135,2.35188653094167 33.5106391402083,2.35186603791119 33.5111426743702,2.3516429586706 33.5115253854977,2.35154150180988 33.5117671068765,2.35150088632597 33.5119886974454,2.35150080451834 33.5122505329696,2.35137912987156 33.5123310450773,2.35119673186669 33.5123712234337,2.35089277082952 33.5125121168074,2.35056850944394 33.5126530110285,2.35024424805665 33.5129148092363,2.35002125766875 33.5132370264928,2.34975771772214 33.51339823556,2.34989950004105 33.5135392842807,2.35000076352363 33.5138213835772,2.35020328952654 33.5140026919828,2.35022348549617 33.5142040420222,2.34995999103804 33.5145061440192,2.34977751084043 33.5146471704958,2.34981798480526 33.5148486689728,2.34995975197706 33.5151307377463,2.35008122606492 33.5153523577312,2.35016219537581 33.5155739628493,2.35020263929614 33.5158963591454,2.35042541385805 33.516057440947,2.3502227226579 33.515835783704,2.35004043783961 33.5156342330471,2.3497568289472 33.515614043754,2.34963525857546 33.5158556975397,2.34941227433946 33.5162786809374,2.34927027605218 33.5165204314355,2.34931071235258 33.5167420438637,2.34937141923269 33.5168630160905,2.34965505704045 33.5172460171323,2.35034385874899 33.5174878192127,2.35052613577456 33.5179914634873,2.35060700027354 33.5181526505847,2.35068799255432 33.51815271044,2.35085009659859 33.518193111988,2.35115402741734 33.5181730945621,2.35149850705305 33.5181732143231,2.35182271604131 33.5180524436364,2.35208618175554 33.5180324786124,2.35257250232061 33.5181535263828,2.35305877106442 33.5183550846831,2.3533626415725 33.5188788305723,2.35332191927689 33.5192213117881,2.3533825803196 33.5195637479514,2.35332166259085 33.5195636578307,2.35307850613468 33.5195031036666,2.35275431988064 33.5196440187513,2.3524908465373 33.5198428160929,2.35234110646821 33.5201369548488,2.3521989543791 33.520348754835,2.35215152733871 33.5205370545659,2.35219880418322 33.5208077281429,2.35224605005031 33.5210195500783,2.35225780732866 33.5211607218792,2.35215122229085 33.5213018452633,2.35191443243443 33.5215371584975,2.3518078128718 33.5217137037059,2.35189060372726 33.522078523106,2.35194965079928 33.5223138803357,2.35196139902354 33.5224315959759,2.35206788570353 33.5226082162351,2.35235190339468 33.5226789061945,2.35257677659242 33.5227024945256,2.35271880937476 33.522867250134,2.35274242098474 33.5230790720929,2.35275417792753 33.5232438188672,2.35275411573189 33.5234439305771,2.35291975648613 33.5235380942116,2.35297890440928 33.5236792923524,2.35294334041294 33.5237615954434,2.35275392013194 33.5237732437537,2.35243432178043 33.5237495713396,2.35206738834994 33.5239141853756,2.35171222155881 33.5241965203461,2.35147537815476 33.5246200619997,2.3512266444195 33.5248083306212,2.3511910625444 33.5249495595326,2.35123835659933 33.5250319686934,2.3513330204213 33.5251143911574,2.35146319395872 33.5251615362948,2.35166440211512 33.5253734156645,2.35183003811933 33.5254911234959,2.35191285073939 33.5255029576997,2.35209039849987 33.5255501215744,2.35233895412337 33.5255619868568,2.3525993600039 33.5255855843441,2.35276506642086 33.5257150546244,2.35283603856743 33.5260445480483,2.35283591352546 33.5262916641113,2.35282398281897 33.5267269510555,2.3525160596043 33.5269504649471,2.35232658556005 33.527150416725,2.35206609921225 33.5273268241833,2.35178194896546 33.5275033125965,2.35171086058512 33.5276563092678,2.35175814985405 33.5276681259235,2.35188835005098 33.5277034779369,2.35201854219246 33.5278682824183,2.35217235787882 33.5279271653622,2.35229070326964 33.528127223902,2.35231430079888 33.5282683682547,2.3521366948438 33.5282682790882,2.35189995835302 33.5283858934033,2.35173419823548 33.528538885625,2.35176965053038 33.5287625374323,2.35194711739993 33.5288920568228,2.35214829388072 33.5289392034179,2.35234950177858 33.5290216128771,2.35244416528622 33.5291392932157,2.35245595723218 33.5293511015644,2.35243220261133 33.5295981771647,2.35231373953318 33.529915889166,2.35227810749527 33.5303513584444,2.35245549394963 33.5305985055841,2.35252641965045 33.5307397580041,2.35263289736421 33.5310692690448,2.35268011859553 33.5313399336425,2.35270368767194 33.5315164254309,2.35264443656981 33.5316340528054,2.35251418593643 33.5316810777178,2.35239580015307 33.5317045457432,2.35221823908235 33.5317515087158,2.35193413721641 33.5317514369178,2.35174474831149 33.5318337836533,2.35167369553622 33.5321632495345,2.35160254883243 33.5324692034032,2.3515905945004 33.5325750710304,2.35148402206833 33.5327045153153,2.35148397234151 33.5330340350334,2.35155486687436 33.533281159533,2.35156660870674 33.5336694995651,2.3515901330066 33.5339048383695,2.35155453181879 33.5340460448874,2.35154264057535 33.5343755294428,2.35151883990574 33.5344461444168,2.35154248640729 33.5345756103217,2.35160162079328 33.5346697876901,2.35169627844705 33.5347522010241,2.35180277839291 33.5348581370524,2.35187375777423 33.5349832621592,2.3520309613085 33.5352035465537,2.3522112716576 33.535653517719,2.35226332059913 33.5359130984762,2.35224581327533 33.5362764875432,2.35215863419975 33.5366225571021,2.3520366477829 33.5367782029094,2.35175806588601 33.5370895610047,2.35137497908559 33.5373835261667,2.3507655992223 33.5374526363515,2.35046964385605 33.537469682501,2.34979074156294 33.5375385318901,2.34881589061541 33.537763167456,2.34792801695959 33.5381261619719,2.34681379178667 33.5383335910405,2.34618703854022 33.5387487354985,2.3456820581636 33.5391983774026,2.34488113492052 33.5395441712251,2.34404543798209 33.5400975663955,2.34303558351011 33.5408414176273,2.34226936164638 33.5411527260857,2.3417644213359 33.5422419392993,2.33904841657911 33.5430889505405,2.33654139786434 33.5443166358039,2.33391237770771 33.5446797779207,2.33319852539945 33.545008221716,2.33225838978001 33.5455961534722,2.33107444648143 33.5460283154724,2.32983834125544 33.5461665243642,2.32922902206606 33.5461489098143,2.32842828170629 33.546079413341,2.32771459907022 33.5458888779588,2.32726207610994 33.5457847903447,2.32660062956802 33.5451951536591,2.3233456449902 33.5448313719825,2.3223883707072 33.5447965945149,2.32195319472489 33.5446579369468,2.32139620665582 33.5444673708511,2.32085664562855 33.5443979622187,2.32036926121077 33.5441207698056,2.31956862008256 33.5439128520168,2.31890721318694 33.5438434571265,2.31845464349637 33.5438605964878,2.3180194472982 33.5441373223092,2.31760155858465 33.5446389990484,2.31713136099076 33.5449849529184,2.31673085237081 33.5451925173329,2.31646965846338 33.5452789505318,2.3162259193417 33.5455643596416,2.31491705769575 33.5462039568356,2.31224004316289 33.546449476992,2.30995973827427 33.5466950342308,2.30777857378912 33.5469899090435,2.30569652883128 33.54713681511,2.30326755360333 33.5473332850258,2.30158210637557 33.5476279128816,2.29885565497595 33.5480216263532,2.29751711926138 33.5481687419783,2.29563341151608 33.5486234565457,2.29369234686509 33.5490559926183,2.29164804058931 33.5491602367652,2.29073114371336 33.549234539055,2.28966395477555 33.5492043632372,2.28889741429357 33.5491742276275,2.28823608632174 33.5490394756696,2.28751467809554 33.5490540169871,2.28646254161107 33.5487995996968,2.28539547825368 33.5484312447629,2.28477195655085 33.5482314437961,2.28443374876964 33.5480368119715,2.28341175406176 33.5473192277227,2.28242002046763 33.5467175635248,2.28146010568601 33.5465808576891,2.2811849757211 33.5462973508357,2.28061513684249 33.5453078994421,2.27985403628643 33.5444747884217,2.27833674981064 33.5435685017382,2.2773089889431 33.5429178060975,2.27649142537082 33.5422670841087,2.27560376206096 33.5418718911397,2.274762734811 33.5414999347753,2.27394506377579 33.5409653744453,2.27310408775228 33.5398034107315,2.2716090986078 33.5387110743692,2.26995051975451 33.5375725254067,2.26894620595441 33.5368056534502,2.26801184963514 33.5354115306954,2.26682070051096 33.5335761364894,2.26579327537096 33.531949797614,2.26476577001784 33.5303931782333,2.263831701272 33.528604246539,2.26280425091468 33.5267223464662,2.26161326932105 33.5250959814376,2.26049228918029 33.5233070398392,2.25941809887758 33.5215645650078,2.25836725423807 33.5197988892558,2.25738651388178 33.5180099957647,2.25642914444205 33.5162675685706,2.25549512276571 33.514525167909,2.25463119714909 33.5122948759842,2.2534636807102 33.5104130306733,2.25236613680916 33.5086937828876,2.25126853178486 33.5073460782303,2.2498670335847 33.5045345459128,2.24708744006191 33.5028615479333,2.2453589218993 33.5013279921322,2.24384064931978 33.5005852788747,2.24335652181621 33.5003180060122,2.24307369977342 33.499924127874,2.24264946415365 33.499319254883,2.24202726186238 33.4989816441588,2.24165958936421 33.4986720615801,2.24100899296935 33.4985173096315,2.24079686037966 33.4978280561652,2.2401463946328 33.4976217075231,2.24000158656912 33.4975531368995,2.23985395759592 33.4970965373582,2.23925546574482 33.4967307277806,2.23866147066231 33.4966181087186,2.23829372052741 33.4965054849669,2.23791182556208 33.4965012736214,2.23758934073069 33.4964041217119,2.23738017631412 33.4961430335151,2.23699524505633 33.4958442157708,2.23683697645158 33.4956613020596,2.23651168811685 33.4955358308911,2.23610002222812 33.4953474195458,2.23582223999635 33.4953234371958,2.23538014654987 33.4950561337032,2.23499830295035 33.494817015713,2.23480034404169 33.494519617982,2.23469397294231 33.4937233546255,2.23389185028951 33.4936635091077,2.23349932950505 33.4934102824442,2.23315991782607 33.4931426353538,2.23292595157934 33.4929799922321,2.23273397353693 33.4928324252822,2.23261434019396 33.4925950859278,2.23257823271005 33.4924088259754,2.23245171410949 33.4922802935008,2.23232728665872 33.492142221872,2.23214062791518 33.4920374821794,2.23201140570195 33.491966020223,2.23177685012995 33.4919040599145,2.23149441880074 33.4918897242077,2.23131729266485 33.4918516005673,2.23115932409832 33.4917944552815,2.2310444477685 33.4917199368998,2.23097834909231 33.4917135291253,2.23097266527511 33.4915612382475,2.23095835457001 33.4914268347908,2.23096800124939 33.4912159167664,2.23099636362361 33.4910190934402,2.23112374131919 33.4908644931456,2.23136427062553 33.4907239452492,2.23157650284618 33.4905130749447,2.2317463224011 33.4903443469726,2.23178881623679 33.4901755908404,2.23174643569467 33.489979529023,2.23172184868156 33.4897933074006,2.23168846747069 33.4897429959796,2.23169237722006 33.4896133400888,2.23168074114027 33.4894894944942,2.23168467552706 33.4893501634125,2.23167498955796 33.489265018703,2.23167696406758 33.4891643984274,2.23169257109804 33.4890579727525,2.23171012695835 33.4889380010567,2.23172379356063 33.4888277075104,2.23174719047324 33.4886961368525,2.23179784737612 33.4885921045888,2.23182999867183 33.4885725700648,2.23183184715494 33.4884320124117,2.23201578868047 33.4883617686316,2.23221385241983 33.4880524920999,2.23246857900187 33.487940001975,2.23248276232904 33.4877197426094,2.23242223525322 33.4876590178171,2.23243420739447 33.4876376579427,2.23243421452775 33.4876085344632,2.23244594451285 33.4875823205048,2.23252370323417 33.4875739520137,2.23258830089842 33.4875627355156,2.23266972674877 33.4874921629895,2.23272771199657 33.4874551229365,2.23287632603986 33.4874175564153,2.23305928862718 33.4873862442359,2.23319177918188 33.4872545841448,2.2332990696226 33.4870413888373,2.23337484433935 33.4868783478456,2.23340644166037 33.4866484812735,2.23342092189208 33.4864808848347,2.23344603406187 33.4864168437179,2.23351126276134 33.4863046439289,2.23354721725647 33.4862740340027,2.23352670365318 33.4862554250879,2.23352926288895 33.4861618265516,2.23354213433828 33.4860853266215,2.2335678141199 33.4859986357617,2.23362428390104 33.4859965485896,2.23362751614964 33.4859888030423,2.23363951220763 33.4859323631038,2.233726924985 33.4858967062211,2.23387060438555 33.4858457397526,2.23398863367738 33.4858296591014,2.23400019644962 33.4858100440333,2.23401430076876 33.4857794425404,2.23401944145524 33.485712535318,2.2340002354406 33.4857080274675,2.2339989414246 33.4856519119604,2.2339681743961 33.4856008855125,2.23390661996504 33.4854835576923,2.23386047999124 33.4853968414888,2.23383998503309 33.4852540485706,2.23390673534198 33.4851877665165,2.23398372210453 33.485197989495,2.23405042152534 33.4852211525255,2.234116020158 33.4852541480556,2.23420946279332 33.4852439824055,2.23431721660398 33.4851980990921,2.23438393468329 33.4851267085057,2.23443526793766 33.4849737101826,2.23449175972454 33.4848971916349,2.23446099945029 33.4848155518885,2.23436866854901 33.48472881297,2.23427634023961 33.4846981954044,2.23423530279762 33.4846587791551,2.23422540319829 33.4846165801596,2.23421480519638 33.4845043776641,2.23424562907543 33.4845009117128,2.23424853609209 33.4844125933403,2.2343226233783 33.4843310319544,2.23446631801656 33.4842392669055,2.23460488463617 33.4841882716692,2.23463568727537 33.4841117497556,2.23459466505484 33.4840454221829,2.23453311563809 33.4839739878041,2.23445104410217 33.4838668610253,2.23440490061296 33.4838719358843,2.23432793419235 33.4839020839135,2.23426722941063 33.4839331028133,2.23420477014504 33.4839432668805,2.23409188582318 33.4839177469563,2.23404058476375 33.483882025971,2.23398928618156 33.4838157077432,2.23395339195716 33.4836779819605,2.23392265099483 33.4836065762007,2.23392780606601 33.483489307206,2.23406125059918 33.4834230351167,2.23416902301592 33.4833706356259,2.23417114830508 33.4832955230335,2.23417419575809 33.4832138977202,2.23412291326426 33.4831985872776,2.23409726311784 33.4831985604131,2.23401516788076 33.4829945415832,2.23402549733202 33.4828874534459,2.23409736611831 33.4827956547027,2.23413331362007 33.4827446443417,2.23411793718574 33.4826987307102,2.23409229806152 33.4826732050148,2.234020472255 33.4826731731489,2.23392298370094 33.4828006483191,2.2338049291548 33.4829026253963,2.23370227635084 33.4829383127861,2.23365095501071 33.4829336084247,2.23358499918985 33.4829331892155,2.233579122458 33.4829064701932,2.23357079095573 33.4827852573769,2.23353299327407 33.4826475107384,2.23343555026705 33.4825369362745,2.23338461202902 33.4825250795665,2.23337914980742 33.482497795051,2.23337687176894 33.4824026625846,2.23336892836482 33.4822802489529,2.2333689688177 33.4821425291519,2.23335362100288 33.4820966138786,2.23332285044644 33.482040490073,2.23326642803814 33.481953762191,2.2332100157316 33.4819129412096,2.23315871966992 33.4818557227726,2.23311557937869 33.4818517188855,2.23311256084239 33.4817803064451,2.23309719200331 33.4816528011088,2.23312288839727 33.4815406069431,2.2331793663601 33.48145759466,2.23323198342219 33.4814029205965,2.23326663844934 33.4812856012487,2.23324615331934 33.4812192872109,2.23322565136513 33.4812051930554,2.23323145688952 33.4811070905715,2.23327186739167 33.4810714214972,2.23337962964526 33.4810765566742,2.23348737844997 33.4810991928216,2.23361465376213 33.4811021065821,2.23363103765868 33.4811123561211,2.23377983241197 33.4810256700105,2.23385169435144 33.4809389588254,2.23384659242922 33.4807961589284,2.23389281762475 33.480775777612,2.23395952720344 33.4808064117863,2.23405187519898 33.4808829527671,2.23415446906845 33.4809237947087,2.23426733751286 33.4808575224009,2.23437510985563 33.4807606284917,2.23442645133479 33.4806994203963,2.2344213400965 33.4806432940123,2.2343597871311 33.4806177574814,2.23425717644755 33.4806024329442,2.23418534722325 33.4805565126533,2.23413918420675 33.4805004046538,2.23413407127764 33.4804341172888,2.2341956645648 33.4804086651497,2.23434960249906 33.4803576755906,2.23440092883803 33.4802862781073,2.23443173807442 33.4801587909638,2.23451387622569 33.4801639244277,2.23461649363878 33.4801945569197,2.23470371024484 33.480158889431,2.23481660390305 33.4801129841467,2.23481661901333 33.4800211794821,2.23483204164092 33.4799548687103,2.23482180155077 33.4798936589258,2.23481155977924 33.4798222454999,2.23479619085837 33.4797508379767,2.23479621434569 33.4795519640086,2.23494507790478 33.4794295860937,2.23505286865628 33.4793326937415,2.2351093414681 33.4792714863764,2.23510936158287 33.4792051681592,2.23507346623123 33.4790929320892,2.23500166972064 33.4790266163111,2.23497603626999 33.478919534519,2.23506842954778 33.4788787635035,2.23517106205627 33.4788430792554,2.23523264524585 33.4787665707115,2.23523267036439 33.4787257464221,2.2351711122917 33.4786339200713,2.23511983286805 33.4785982158461,2.2351198445849 33.4785217289323,2.23518657256689 33.4784911240305,2.23518145119962 33.4783227957921,2.23515072067745 33.4783431680179,2.23505835677947 33.4782972410983,2.23499166895435 33.478271724652,2.23495062966942 33.4781799166108,2.23495579027497 33.4780473199732,2.23501227471559 33.4779249136717,2.23503283865733 33.4778891845255,2.23495588555997 33.4777412285763,2.23483279015796 33.4776494046914,2.23479177257339 33.4775779938255,2.23478153404126 33.4775269685175,2.23471997926097 33.4775167375641,2.23462762447736 33.4775014139238,2.23456092750294 33.4774822596875,2.23453204516728 33.4774707957586,2.23451475845775 33.477447234554,2.23449896844796 33.4774095760268,2.23447373083545 33.4773228647709,2.23446862779887 33.4772514629728,2.23448917498785 33.4771596765023,2.23456103931986 33.4771381273374,2.23460442903589 33.4771138010552,2.23465341155785 33.4770781308979,2.23475604327744 33.477027151136,2.2348381552694 33.4769506425922,2.23483818028827 33.4768180285604,2.23483822364455 33.4767262494314,2.23493574229189 33.4766803698757,2.23501272210468 33.4766038729171,2.23504866426029 33.476552856671,2.23501789427864 33.4765630279323,2.23492553371472 33.476547701913,2.23484857390234 33.4765527705298,2.23475108359528 33.4764201399383,2.2346998173398 33.4763385320612,2.23470497449607 33.4762518224372,2.23470500280785 33.4761599878965,2.23462806796304 33.4760681408834,2.23451521685929 33.4759099790593,2.23437673213621 33.4758487477875,2.23429978728051 33.4757882698292,2.23428321586464 33.4756804146842,2.23425366309323 33.4755580058164,2.23426909632465 33.4754305018111,2.23429992363042 33.4752825939899,2.23432562616199 33.4751397879017,2.23435645933411 33.4751025877374,2.23438610462504 33.4750174054242,2.23445398785861 33.4749358298008,2.23455663359845 33.474898465401,2.23460973488167 33.4748491597786,2.23467980573547 33.4747063569394,2.23472089988699 33.4746655509621,2.23471578175414 33.4746247400358,2.23469527119622 33.4745584342041,2.23470042418006 33.4745360176659,2.23470920155441 33.4744666360106,2.23473637030443 33.4744086080499,2.23480729982407 33.4743952555678,2.23482362028296 33.474318783269,2.2349365271653 33.4742882179391,2.2350545496255 33.4742882690541,2.2352136098056 33.4742576921785,2.23529571600607 33.474196498849,2.23533678358136 33.4741148958484,2.23535733395198 33.4740741063348,2.23540352630168 33.4741047326755,2.23547534977958 33.4741745431443,2.2355314948715 33.4742067708353,2.23555741285832 33.4742833008863,2.23562408998915 33.4742782213323,2.23569079456681 33.4742323324724,2.23574211908749 33.4741354447548,2.23581398493549 33.4740487350378,2.23581401313028 33.473911014923,2.23579866456961 33.4738588394434,2.23579868152761 33.4738447073851,2.23579868612048 33.4736764004705,2.23583465798068 33.4735795094186,2.2358962609752 33.4735423279672,2.23594520512187 33.4735132298684,2.23598350927552 33.4734720095653,2.23598214029368 33.4734370279769,2.23598097917326 33.4733602118361,2.23597842845848 33.4732530940773,2.23596306990106 33.4731765715219,2.2359169156442 33.4731051465227,2.23586562922016 33.4730847196604,2.23578867099088 33.4732071089742,2.23571166641805 33.4732318585568,2.23570899044909 33.473349919307,2.23569622763512 33.4734825212106,2.23565513690115 33.4735182057165,2.23559355288805 33.4735232827604,2.2355217177988 33.473507948648,2.2354191026724 33.4733549133171,2.23536271224617 33.4731967992883,2.23537302548071 33.4730794928987,2.23539358738166 33.4729672276843,2.23541833002981 33.4729162860856,2.23542955658919 33.4727530677546,2.2354296095119 33.4726867552919,2.2354142385785 33.4726357432704,2.23539373126988 33.4726215847831,2.23535894592748 33.472589801769,2.23528086411789 33.4725438569907,2.23515773594693 33.4724111952178,2.2350089797012 33.4722785769001,2.23499876072741 33.4721204858556,2.23508090819141 33.4719572921558,2.23515792587959 33.4717890245854,2.23531704057596 33.4716105566272,2.23548128997306 33.471457584513,2.23561987585289 33.4713672384361,2.23566948671575 33.4713453912599,2.23568148366353 33.4713239786174,2.23568552913108 33.4712551067243,2.23569854277174 33.4711821826948,2.23571232218374 33.4710750855021,2.23575853589743 33.4709832756523,2.23575856555698 33.4708937923607,2.23576984702128 33.4708608665305,2.23577399843107 33.4708149758896,2.23582019145622 33.4708558302945,2.23597410802754 33.4708847833246,2.2360952930564 33.4708864745257,2.23610237263149 33.4708763078216,2.23621012656885 33.4706977970826,2.23624096999193 33.4706110840236,2.23623073606439 33.4705787182608,2.23617786634529 33.470570258353,2.23616404718776 33.4704937447593,2.23614867854507 33.4703713413994,2.23617950381876 33.4702846610574,2.23627189001248 33.4702286199894,2.23647714749284 33.4701470618855,2.23663623409084 33.4701420066821,2.23677990357523 33.4701267503766,2.23692357544581 33.4700604910822,2.23707239608945 33.4699432057233,2.23715965983006 33.4698667443967,2.23730848376105 33.4698565874377,2.23744702347985 33.4699331394541,2.23758553523204 33.4699318394877,2.23760392533241 33.4699280622468,2.23765737034564 33.4699025688373,2.23768816524905 33.4698413736274,2.23772410127282 33.4697291703293,2.23775492323271 33.4696373848572,2.23783191771982 33.4696527278425,2.23796018729426 33.4696986765414,2.23809870982857 33.4696987010678,2.23817567380881 33.4695661127518,2.23825781287035 33.4694691951823,2.23823732026281 33.4693620666964,2.23818604516124 33.4693263558132,2.23816553191239 33.4691886680966,2.23825280309773 33.4691325778503,2.23830413170186 33.4691121805201,2.23831953070909 33.4690662603557,2.23827336637882 33.4690254183418,2.23815536692645 33.4689488817848,2.23806816474336 33.4689061821432,2.23801353235155 33.4688927523598,2.23799634932743 33.4688366368956,2.23796558161037 33.4687703161579,2.23792455524813 33.468627525779,2.23800669660923 33.4685668051133,2.23814935086844 33.4685663647695,2.23815038416894 33.4685766050341,2.23827352399901 33.4687398547846,2.23837096022396 33.4688112952399,2.23847355739988 33.4686991212249,2.23859673753335 33.4686022117901,2.23860189923279 33.4684593977727,2.23860707659882 33.4683930884253,2.238601966513 33.4683165763293,2.23859172919399 33.4682094608793,2.23858150171076 33.468076850333,2.23859693768616 33.468020743732,2.23859695571971 33.4679901143048,2.23851486923604 33.4680155817007,2.23840197984536 33.4680869601862,2.23830959865067 33.4681328428429,2.23823775040942 33.4681175211633,2.23817618286309 33.4680664927741,2.23810436576829 33.4679950686774,2.23805307907966 33.4678675428915,2.23801720284757 33.4678165282764,2.23799156486489 33.4678624060556,2.23790432328821 33.4679439930622,2.2378324626803 33.4679745687115,2.23774522601784 33.4679337463457,2.23768879897925 33.4678725224879,2.23763750809808 33.4678010951658,2.23757595946621 33.4677194479334,2.23745797305201 33.4676735238528,2.23739641622334 33.4676528484979,2.23735188574621 33.4676377951051,2.23731946277504 33.4675918701332,2.23725790503766 33.4674847498959,2.23723228504017 33.4673878372758,2.23722718471298 33.4673390616796,2.23725719182452 33.4673116356335,2.2372740640923 33.4672960451731,2.23728365521601 33.4672029646538,2.23740077582097 33.4671736797203,2.23743762429773 33.4670819054761,2.23755053494479 33.4670699989716,2.23755539515245 33.4668932079157,2.23762756035381 33.4667963180086,2.23769429439781 33.4667096503247,2.2378277281585 33.4666484972369,2.23799707004569 33.4666332236264,2.23808430179541 33.4665567521553,2.2382023389401 33.466459473474,2.23827124888305 33.4664190665654,2.23829987182838 33.4663170634945,2.23832555976994 33.4662354610341,2.23834610975671 33.4661864566007,2.23835228730664 33.4661130515698,2.23836154138273 33.4660314426123,2.23836156749965 33.4658937472321,2.23842831455877 33.46585806809,2.23850529090733 33.4658988936622,2.23857198085006 33.4660111287132,2.23864377845293 33.4660437602431,2.23870118072098 33.4660723704235,2.23875150957704 33.4660205790051,2.23876072054673 33.4658989601754,2.23878235086468 33.4657000677401,2.23887990328843 33.4655560546672,2.2389614549342 33.4655368789388,2.23897231376147 33.465363479986,2.23903907220254 33.4652920695878,2.23903396360782 33.4652257546208,2.23900833042232 33.4652002173367,2.23890058784497 33.4651695815651,2.23879797740868 33.4651338512667,2.23871589336683 33.4651338332332,2.2386587629181 33.4651338269724,2.23863892843206 33.4651032122671,2.23860302099609 33.4650521872221,2.23854146569936 33.4649960644088,2.23849017395989 33.4649144441001,2.23845428280369 33.4648379336163,2.23844917580856 33.4646747455014,2.23854671670057 33.464633923491,2.23857959089001 33.4645982560411,2.23860831360733 33.4645268740555,2.23869043184314 33.4643942795621,2.23875717715363 33.4643102833006,2.23874726317287 33.4643075663169,2.23874694287321 33.4641902529296,2.23874698027597 33.4641241673431,2.23884420880258 33.464123975874,2.23884449022316 33.4641087076758,2.23895224584389 33.464097401078,2.23906869792112 33.4641925952073,2.2391165412155 33.4642307067679,2.23924099944743 33.4641069850709,2.23927933817146 33.4640403598187,2.23927935941047 33.4639071053977,2.23926982660889 33.4637738479621,2.23925072033323 33.4636406176475,2.23931778515151 33.4636692076224,2.23943267207188 33.4636311904177,2.23960502912565 33.4633742051686,2.23960511095924 33.4630791454419,2.23959562958844 33.4629649181308,2.23955736754717 33.462803121886,2.23958614300923 33.4625176068423,2.23966283142644 33.4624956225685,2.2396539932261 33.4624700108268,2.23964369690769 33.4623462748933,2.23963416184835 33.4622320917581,2.23973951979376 33.462260679538,2.23984483239395 33.462266119093,2.23984893345033 33.4624130023851,2.23995968005155 33.4624891913293,2.24010327589707 33.4624130865673,2.2402277714012 33.4623179164409,2.24025652565267 33.4622132127378,2.2402374092718 33.4621370568606,2.24019913507823 33.4620799401796,2.24017042920364 33.4619181408288,2.24018962931143 33.4618516910215,2.24027324044929 33.4618420270002,2.24028540078573 33.4618138399022,2.24034215571732 33.4617754428196,2.24041946761732 33.4617653258407,2.24042687483848 33.461695034772,2.24047833439001 33.4616707700245,2.2404960985061 33.4615755899531,2.24049612870401 33.4614994280687,2.24043870483353 33.46148024846,2.24038858728426 33.4614517990256,2.24031424860389 33.4613661255092,2.24027597738494 33.4612519131542,2.24028558796349 33.461208654703,2.2403672421145 33.4611758142656,2.24042923216554 33.4611770867215,2.24044326536666 33.4611853649026,2.24053455083292 33.4612520271333,2.24064942576486 33.4614452488716,2.24079821098273 33.461475753546,2.24082169981256 33.461613780025,2.24087431641329 33.4617375139687,2.24087427714499 33.4618802787032,2.24085986981733 33.4619469274807,2.24093165868742 33.461913644402,2.24102741656982 33.4618422853097,2.24110882363089 33.4617280939264,2.24118545755486 33.4616900365373,2.24123334329348 33.461680551922,2.24133866799017 33.4616710673068,2.24144399268691 33.4616282626471,2.24153017831642 33.4615711699387,2.24157807009645 33.4615426280873,2.2416163775393 33.4614664931581,2.24164512571528 33.461409368918,2.24159248344865 33.4613998302499,2.24152546317025 33.4613331919657,2.24148718592511 33.461309388377,2.2414584694603 33.4612760677363,2.24143454274619 33.461214192635,2.2414058383537 33.4611570810138,2.24139628209329 33.4610952164145,2.24140108934546 33.4610285931376,2.24141068483656 33.4609990442623,2.24140383481734 33.460966721639,2.24139634243958 33.4608525121878,2.24141552827984 33.4608521579897,2.24141597440596 33.4608307263028,2.24144294106199 33.4608144556605,2.24146341400229 33.4608144751471,2.241525648764 33.460824025782,2.24163096743616 33.4608145411068,2.24173629214006 33.4607986662972,2.24180025357003 33.4607907755988,2.24183204699867 33.4607574759411,2.24187514357676 33.4606718323108,2.24193261874783 33.4605861751862,2.24194700789226 33.4605195482815,2.2419422413577 33.4604814698572,2.24192310467468 33.4604786379316,2.2419003679098 33.4604719282288,2.24184651001175 33.4604861737041,2.24174597053074 33.4605051859476,2.24166936773037 33.4605289505754,2.24157361287322 33.4605289236099,2.24148744082616 33.4604384682887,2.24137736012444 33.4603956240156,2.24133428765879 33.460333752521,2.24131994523292 33.4602528621859,2.24135827012864 33.4602243352682,2.24144445121517 33.4602100837846,2.24152584014619 33.4602101167204,2.24163116184329 33.4601958772136,2.24175085006694 33.4601626329308,2.2419710783747 33.4601625727664,2.24197136970506 33.4601388733663,2.24208598287822 33.46006748867,2.24208600546792 33.45998660128,2.24213390382492 33.459924758185,2.24221052107956 33.4598676608964,2.24224405080021 33.4598153160008,2.24225842936708 33.4597677223069,2.2422440824084 33.4597201217305,2.24221058580087 33.4596629975127,2.24215794345762 33.4595777858513,2.24209564333847 33.4595690827986,2.24208928066514 33.4595364330829,2.24206540978739 33.4595059143789,2.24204309611764 33.4594154794099,2.241995251927 33.4593726491856,2.24200005219322 33.4593636870799,2.2420079457626 33.4592965270273,2.24206709956519 33.4592108779308,2.24211021265408 33.4591680471068,2.24211022618112 33.4591252147886,2.2421054520685 33.4590966384989,2.24203365103174 33.4590775664303,2.2419187609567 33.4590801975563,2.24189753239356 33.4590870610915,2.2418421602595 33.4590965369305,2.24170811151981 33.4590298861351,2.24162674812565 33.4589965610369,2.24158845934153 33.4589251778463,2.24159326950874 33.4588205352362,2.24177043431853 33.4588205438403,2.24179802928339 33.4588205725545,2.24189011804716 33.4588063359191,2.24201938065332 33.4587206921818,2.24207685572687 33.4586255045076,2.2420529493685 33.4585683877874,2.24202424335741 33.4584874666165,2.24196682082334 33.4584160520799,2.24187109598065 33.4583969824579,2.24176099352369 33.4584049372465,2.24171823971223 33.4584077878622,2.24170291963411 33.4584112355362,2.2416843913237 33.4584635631312,2.24161735149511 33.4585539661374,2.24155987493917 33.4586967086506,2.24147365784608 33.4587176758445,2.24144802940187 33.4587633095829,2.24139225149623 33.4587728093328,2.24133480044829 33.4587489923594,2.24126299789618 33.4586966280823,2.24121514073281 33.4586252404305,2.24120558887006 33.4584919872571,2.24120084324065 33.4584206219706,2.24126310142826 33.4582683504629,2.24131581073352 33.4582158267963,2.24130769860799 33.4582064804616,2.24130625494708 33.4581969419398,2.24123923552152 33.4581921588175,2.2411626393185 33.458192156807,2.24115618071011 33.4581921379543,2.24109561598971 33.4581778341986,2.24100944841069 33.4581492624535,2.24095200935312 33.4580493179689,2.24093289117289 33.4580065020673,2.24098077833705 33.4579636921206,2.24104781515291 33.4578685283442,2.2411005055296 33.4577828965167,2.24119627985082 33.4577115445921,2.24130162405053 33.4577115654351,2.24136864647898 33.457754424537,2.24145959271955 33.4578591581259,2.2415744558684 33.4579185239755,2.24167516126404 33.4579353423213,2.24170369001124 33.4580258004924,2.24182334527648 33.4578830540181,2.24189998794488 33.4577069893026,2.24195749143603 33.457664158474,2.24195750491788 33.4576260779924,2.24192879287328 33.4575974883764,2.24181390574994 33.4575879489739,2.24174688541136 33.4575593772293,2.24168944634095 33.4574689557169,2.24168468805349 33.457392822149,2.24171822276828 33.4573309803975,2.24179962757691 33.4572739113098,2.24192411693067 33.4572501529974,2.24204380726383 33.4572596998287,2.24213476399616 33.4572787574757,2.24220656898556 33.4571978684699,2.24224968047245 33.4571026897124,2.24225449713619 33.457055096027,2.24224015008323 33.4569979977496,2.24227367970521 33.4569885068521,2.24235985478608 33.4570819337194,2.24246215534449 33.4571414425422,2.24253095488904 33.4571533705359,2.24262968943163 33.4571266129742,2.24266560333873 33.4570225252989,2.24271650158034 33.4569838583677,2.24271651373745 33.4569005716523,2.24270157990077 33.4568618991447,2.24268363930959 33.4568053746187,2.24264475975774 33.4567488417637,2.24258194381275 33.4566863681401,2.24254306612405 33.4566090212804,2.24250120128077 33.4565495245513,2.24247129902342 33.45646624342,2.24247431699936 33.4564156903524,2.24251323019114 33.4563919254402,2.24260898413366 33.456385995831,2.24267182061312 33.4563860311092,2.24278551983099 33.4563592846641,2.24285733831602 33.4563057649047,2.24292018883288 33.4562462820832,2.24293516843165 33.4561719269154,2.2429471599684 33.4560916189279,2.24294718517216 33.4560232166024,2.2429741357591 33.45598754136,2.24302800429423 33.4559429531368,2.24311778112315 33.4557793899255,2.24320460344771 33.4557496610231,2.24325248646815 33.4557169506242,2.24327942494586 33.455651508444,2.24325850089405 33.4555830856997,2.24321962502347 33.455478972864,2.24318674488705 33.4553332171498,2.24315088506204 33.4552707490817,2.2431299600589 33.455125001708,2.24312102933464 33.4550595651198,2.24312104982596 33.4550119675231,2.243094136507 33.4549702996496,2.24301037034727 33.4549494430264,2.2428936858012 33.4549405012794,2.24283085396987 33.4549404781429,2.24275605205207 33.4549404633358,2.24270817835421 33.4549136798264,2.24266330576251 33.4548756044447,2.24262776138668 33.4548720267533,2.24262442147057 33.4548036123811,2.24261247467795 33.4547173636147,2.24263942988424 33.4546489714371,2.2426992931817 33.4545716615663,2.24277412019454 33.4545300233157,2.24278610141608 33.4544675700607,2.24281305007379 33.4544110566911,2.24281306774302 33.4543783351528,2.24280110886752 33.4542920706529,2.24277719943124 33.4542385276666,2.24276225614047 33.4541582205912,2.24276527305907 33.4540957719456,2.24280718172546 33.4540065555083,2.24285508330424 33.4538995018741,2.24293291140452 33.4537983871805,2.24297782396033 33.4537631472653,2.24301466054607 33.4537210781922,2.2430586345876 33.453631855264,2.24308559157191 33.4535842650911,2.24308560642583 33.4535515407812,2.24306467205972 33.4535351576145,2.24305314322404 33.4534920403734,2.24302280146868 33.4534503891624,2.24298990077858 33.4533760274836,2.24298094759982 33.4533284437682,2.24300190702249 33.4532749229306,2.24306176563115 33.4532614876322,2.24312267565765 33.4532571023006,2.24314255768476 33.4532452206811,2.2431964196574 33.4532333408824,2.24325327345389 33.4532155091837,2.24329815999982 33.4531798227766,2.24331911570945 33.4531262972901,2.24336102156154 33.4530965461614,2.24333709443363 33.4530489375402,2.24327726736019 33.4530102484515,2.24320546930134 33.453004278143,2.2431366528666 33.4530012791535,2.24305586730289 33.4530220125433,2.24300652604358 33.4530339730423,2.24297806243807 33.453051803801,2.24292719134051 33.4530726077417,2.24287332749169 33.453081517129,2.24282844282407 33.4530725856212,2.24280151647398 33.4529922711564,2.24278059692599 33.4529595496242,2.24276863892074 33.4529471721092,2.2427658762223 33.4529060066637,2.24275668740258 33.4528626122602,2.24274910963218 33.4528375931818,2.2427447405152 33.4528227162553,2.24272978421771 33.4527543018752,2.24271783732627 33.452709688554,2.24272383577581 33.4526591279653,2.24273581972543 33.4525996469248,2.24275678282979 33.4525877606555,2.24279269204568 33.4525758762483,2.24283757673497 33.4525848178757,2.24289741587215 33.4525911964637,2.24293117256056 33.4525958193862,2.24295563767854 33.452599847133,2.2430040819091 33.452599857072,2.2430363785943 33.4525757931503,2.24308483066832 33.4525457053432,2.24312117437768 33.4525075897152,2.24315348293486 33.452502214485,2.24316258854923 33.4524782192058,2.24320323942066 33.4524630087422,2.24326759145725 33.4525087212602,2.2433411171245 33.4525452936951,2.24340545303525 33.4525605390482,2.24345447549059 33.4525634926564,2.24351060000688 33.4525636030197,2.24351269343552 33.452524015647,2.24354947526289 33.4524661547387,2.24359239208534 33.452444843681,2.24362916821989 33.4524387666611,2.24367819731627 33.4524448795125,2.24374560691348 33.4524631907254,2.24385897571505 33.4524540723679,2.24392332585511 33.4524144971982,2.24399687808132 33.4523261889288,2.24408270228343 33.4522135074998,2.24415321306836 33.4521099463164,2.24416550210575 33.451963737496,2.2441655476044 33.4518906293168,2.24415331354751 33.4518297006473,2.24412575469595 33.451799230684,2.24409512307268 33.4517748490639,2.24405223184833 33.4517443705866,2.24399095822069 33.4517410595137,2.24397432915456 33.4517352183002,2.24394499896331 33.4517234340234,2.24390609171368 33.4517138742658,2.24387452898749 33.4517138592022,2.24382550268804 33.4517199287151,2.24375196089235 33.4517192101711,2.24374619187841 33.4517077143748,2.24365391117669 33.4516559191845,2.243611029375 33.4515919463705,2.24358959985531 33.4515127574047,2.24361413807054 33.4514731709386,2.24365398407552 33.4514579660736,2.24373672131334 33.4514512444595,2.24381589775128 33.4514488608434,2.2438439702612 33.4514307570824,2.24384069274989 33.4513917218878,2.24383362564323 33.4513224607115,2.24384360061136 33.4512235539366,2.24398298597306 33.4513126447587,2.2441024051304 33.4513790110114,2.24417746602138 33.4513918319188,2.24419196610149 33.4513127089378,2.24431143751849 33.4512137593593,2.24431146825985 33.4511444828827,2.24427167416697 33.4511147975597,2.24427168338663 33.4510752085645,2.24424183351997 33.4508971023783,2.24425184317335 33.4507783903556,2.24434146469671 33.4507091352508,2.24437134835095 33.45061018566,2.24437137905202 33.4505211122717,2.24431168326071 33.4504914034393,2.24423206124491 33.4504419129462,2.24418230662121 33.4503825279485,2.24413255596758 33.4503033713343,2.24414253395933 33.4502638280906,2.24426199306603 33.4501748196391,2.24441132966962 33.4501154864595,2.24453079490933 33.4500264353083,2.24454077595712 33.4499670563993,2.24451093309386 33.4499076409289,2.24436164247968 33.4498383513881,2.24428203270324 33.4495810793895,2.24427215890287 33.4494920221556,2.24426223210707 33.4494029488064,2.24420253623657 33.4493435547062,2.24412292336794 33.4493237404477,2.24404329825378 33.4493365518265,2.24401197284977 33.4493929538803,2.24387406090608 33.4494199931645,2.24374693205634 33.4494225957037,2.24373469706259 33.4494225819244,2.24368961883557 33.4494225622346,2.24362520366218 33.4493631529532,2.24349582171925 33.4492245992545,2.24341623331646 33.4491963656652,2.24342571058146 33.4491120407788,2.24345401560011 33.4489871446549,2.24349593795375 33.448789285039,2.24362539940663 33.4486507860191,2.24372498124322 33.4485123143098,2.24391414867293 33.4485816219946,2.24405348196389 33.4485919374849,2.2441362927465 33.4486014605171,2.24421273833969 33.4485821154631,2.24422942869852 33.448572264914,2.24423792773098 33.4485322135655,2.24427248316235 33.4484827392084,2.24427249843877 33.4484745355717,2.24426700042621 33.4483936658872,2.24421280249824 33.4482848187281,2.2442028817348 33.4481561907507,2.24422282923913 33.4481166321468,2.24429251924494 33.4481661398922,2.24440199649457 33.4482057592039,2.24453138551086 33.4481927175745,2.24455389110986 33.4481365313303,2.2446508528518 33.4480573716147,2.24465087727602 33.4479386138364,2.2445911904666 33.4478495526413,2.24457131011801 33.4477782181709,2.24459824498188 33.447770402025,2.24460119669761 33.4477577062995,2.24461965639115 33.4476813872111,2.24473062448518 33.4475725391081,2.24472070458016 33.4475152884827,2.24468931392362 33.4474636767505,2.24466101467948 33.4474153930364,2.24467560238411 33.4472657956164,2.24472079908368 33.4471866358875,2.24472082346121 33.4471668217255,2.2446411982963 33.4471096215721,2.24458944382276 33.4470678448171,2.2445516440448 33.4470011674228,2.24453825065285 33.446970088001,2.24453200786967 33.4469688891101,2.24453176668501 33.4468402722696,2.24459152880885 33.4467611458283,2.24470104660088 33.4467611851672,2.24483044695084 33.4467414406243,2.2449797621096 33.4466014997608,2.24502635534341 33.4463766628367,2.24495056397339 33.4462181892898,2.245068226681 33.446072050457,2.24507731582173 33.4459349434921,2.24522210918117 33.4458748185525,2.24528545631666 33.445812255738,2.24530512822432 33.4457992281494,2.24536812887231 33.4457741782543,2.2454816921088 33.4457804665713,2.24553846795024 33.4457365652392,2.24553217298998 33.4457491389431,2.24563310688897 33.4458181533532,2.24573402435898 33.4458369885826,2.24580341322637 33.4457554885229,2.24589175913496 33.4455987116172,2.24591073349879 33.4455485400825,2.24590444045984 33.4455171722508,2.24586659763563 33.4454607076829,2.24579091186906 33.445404241208,2.2457089167543 33.4453665956581,2.24565215052932 33.445322685659,2.24561431245127 33.4451909902002,2.24562066128562 33.4450655686381,2.24563331662566 33.4449589698953,2.2456775102004 33.4449401882118,2.24578476307361 33.4449339457857,2.24587939431655 33.4449340012065,2.24606234451724 33.4449591227861,2.24618220081327 33.4448838860956,2.24624531100273 33.4448149061033,2.24625794902897 33.4447521933808,2.24625796824921 33.4445515121256,2.24625802973591 33.4444260953219,2.24628961126007 33.4443194878626,2.2463022616912 33.4442003306901,2.24629598882198 33.4440937041481,2.24624555301633 33.4439682606278,2.24618881361123 33.443905526926,2.24611943722591 33.4439117751375,2.24604373220282 33.4439368413373,2.24598063740333 33.443974022027,2.2458831378512 33.4439829980743,2.24581980551474 33.4439829652618,2.24571124568136 33.4438733300857,2.24562080784698 33.4436782349353,2.24544897442673 33.4435197128031,2.24540378718024 33.4434707702915,2.24526809960252 33.4434099357116,2.24484291306155 33.4432396107621,2.24480677361537 33.4431299556466,2.24463491852828 33.4430444394362,2.24438162802777 33.442958935939,2.24415548109561 33.4429223285278,2.24391122533239 33.4428576059546,2.24363983545509 33.442800200531,2.24340463026248 33.4426539773523,2.24313326610035 33.4424532101545,2.24279858891039 33.442318789096,2.24251817594724 33.4419774906692,2.24213830570929 33.4418071361677,2.2420026549207 33.4417581939779,2.24186696722533 33.4416974009414,2.24157748302279 33.4414415896398,2.2413694806436 33.4412830426818,2.24124287042606 33.4411975559815,2.24107100323147 33.4411907377616,2.24083578255204 33.4411850644851,2.24065484599354 33.4413861815684,2.24028385967396 33.441326021307,2.24022959797629 33.4412400141862,2.24021153104472 33.4411792773701,2.24009393627576 33.44116680491,2.23974110773936 33.4409474952474,2.23942453423005 33.4407523805709,2.23918032178476 33.4406550722847,2.23895417724083 33.440703335791,2.23870085137192 33.4409470999805,2.23810367823282 33.4410200725734,2.23776891772544 33.4409790016506,2.23764227272174 33.4409221788504,2.23746135162794 33.4409586403538,2.23721706905814 33.4410378292363,2.23699991986593 33.4411962285958,2.23663799172321 33.4410376398625,2.23636663454426 33.4408796430172,2.23619478919401 33.4408307012034,2.23605909687852 33.4408064667482,2.2358510241218 33.4409036494856,2.23564291827295 33.4409889789018,2.23529006102759 33.4409034954161,2.2351272379724 33.4408669032732,2.23494631073405 33.4409078767802,2.23474726703387 33.4409522209746,2.23453917264116 33.4409201219122,2.2343401510273 33.4408790106305,2.23407779888792 33.4408844324958,2.23341736914358 33.4408359989091,2.23310073925151 33.4408359611144,2.23297408543474 33.4408842677888,2.23286550641665 33.4410809938522,2.23284735307399 33.4412012722355,2.23282922371499 33.4412253598147,2.23254875795948 33.441225308488,2.23237686482859 33.4413107053278,2.23225018520168 33.4416759756586,2.23196961631121 33.4416877379185,2.23182486140073 33.4417006126404,2.23166201313942 33.441879801307,2.231263891826 33.4419314767527,2.23114626662851 33.4419802804884,2.23082056223445 33.4419864048013,2.23063057333085 33.4420836060995,2.23050388650033 33.4420959484468,2.23042246013353 33.4421566135457,2.23028673920331 33.4422543940198,2.23021433213827 33.4425342391187,2.22996998045737 33.4425167695023,2.22981618563672 33.4424976037431,2.22964430193394 33.4424784587202,2.22952669454859 33.4423637572671,2.22940007092476 33.4423878996995,2.22931864098947 33.4424367889909,2.22926434625331 33.4425598648353,2.22921002906617 33.4426621526855,2.22916476240781 33.4428020918272,2.22911043557546 33.4428267845682,2.22897472552999 33.4428632936425,2.22889329184847 33.4429239802879,2.22882994476196 33.4430824689314,2.22876656804918 33.4431712794445,2.22876654114233 33.443190948652,2.22875748641495 33.4432769397448,2.22873936644011 33.443374646,2.22842269691734 33.4434353271841,2.22834125590343 33.4434476450707,2.22817840330946 33.4435572010162,2.2280064806151 33.4437033138429,2.22791596492711 33.4439107069374,2.22787066632957 33.4440444621026,2.22780729704419 33.4442395029734,2.22780723784288 33.4445683297263,2.22783427974855 33.4445924430434,2.22765333510135 33.4447143989859,2.22759901359135 33.4448487460545,2.22763516329658 33.4449937608302,2.22761702619863 33.4451348356651,2.22760793452726 33.4452719096893,2.22735457716084 33.4453780874339,2.22716455788096 33.4455241510631,2.22691120138978 33.4458045416746,2.22663065860633 33.4460725518672,2.22628679359159 33.446304033198,2.22597912750268 33.4465231940791,2.22580716675281 33.4468884609179,2.22552660248492 33.447205411564,2.22531842491326 33.4473997889255,2.22498362738148 33.4476070730698,2.22457645298668 33.447759341686,2.22438641954994 33.4480392075894,2.2242325340096 33.4484051160304,2.22421432819885 33.448709208617,2.22424137779384 33.4488553672469,2.22430466169932 33.4492213158603,2.22442215903374 33.4495011084325,2.22402400649812 33.4498057199895,2.22389725483803 33.4500614417205,2.22381575379181 33.4503537021801,2.22375233538139 33.4505734087348,2.22353514288647 33.4507802158203,2.22340842202123 33.451230960072,2.22327258094223 33.4514776608576,2.22310965630717 33.4516816574011,2.22298293982611 33.4517669757333,2.22260293991121 33.4517545485528,2.22240391268752 33.4518034207386,2.22229533335175 33.4519737155577,2.22225909400255 33.4521929412867,2.22230425755836 33.4525403032048,2.22229510620125 33.4528573084318,2.22228595961147 33.4531495774913,2.22224063371443 33.4534418070008,2.22207769837974 33.4533320666048,2.22163443464008 33.4532830692524,2.22131780484308 33.4532953833772,2.2211459081524 33.4533684009544,2.22098304146807 33.4535021502913,2.22089253339974 33.4536971549743,2.22077485921942 33.4539410667811,2.22068431706624 33.4542822361163,2.22063897589189 33.4544035533981,2.22034943609891 33.4544642115054,2.2201956174476 33.4545495761225,2.21996941830204 33.4546225850754,2.2197613150618 33.4547568807234,2.21963461625386 33.4549394935645,2.21942648358995 33.4553660603326,2.21927255154215 33.4558533209073,2.21907336945629 33.4563096876533,2.2189556147941 33.456577744004,2.21877459356077 33.4568333624378,2.21836740260145 33.4573327406241,2.21737208367481 33.4575641207114,2.21672967792303 33.4577343189703,2.21636774549038 33.458002370196,2.21618672412596 33.458306983957,2.2160871138013 33.4587514956517,2.21579747315191 33.458946426688,2.2154445816951 33.4591896931309,2.21507358126943 33.4594458816734,2.21469352804478 33.4597622167622,2.21434059864438 33.4600425815998,2.21397863531604 33.4602858951694,2.21377047968726 33.4605781369133,2.21364373026823 33.460943963834,2.21339030064384 33.4613581343075,2.21313686033551 33.4618875137747,2.21283814370914 33.4622650659157,2.21231330117935 33.4625212925176,2.21205991018827 33.4628955541485,2.21179742792897 33.4629140988348,2.21178837788301 33.4633491420393,2.21178824117383 33.4638853677107,2.21182425932368 33.4642388932353,2.21175177434621 33.4645063938246,2.21161598334874 33.4648963760112,2.21129921684053 33.4652616391649,2.21102769724932 33.4655544373664,2.21090094777066 33.4662362363993,2.21092786950251 33.4665656095029,2.21091872109248 33.4669736339045,2.21078288524996 33.4675582085326,2.21085507814537 33.4681916955246,2.21095439243249 33.4686666536319,2.21097233448106 33.4691662909162,2.21083647346981 33.4695439149489,2.21056494545422 33.4700799571789,2.21000386433926 33.4704940762702,2.20959662245101 33.4708716902642,2.20929795072348 33.4711211973152,2.20912597859573 33.4714865099746,2.2090173024374 33.4718034244629,2.20871864993385 33.4722540926397,2.20836567577278 33.4725581298245,2.20822987642902 33.4729846685613,2.20799451802204 33.4733623426731,2.20788583300311 33.4737034809133,2.20775906577815 33.4739715799157,2.20774088680067 33.4742879593218,2.20753270602117 33.4745824522079,2.20742405197252 33.4748117470868,2.20733350725078 33.47509210509,2.20698058629649 33.4751774598822,2.20671819996906 33.4752746366235,2.20652818248416 33.4753599284534,2.20608485416263 33.4755238980821,2.20558721991838 33.4756580812136,2.20511673873391 33.4757310813129,2.20490863609536 33.4758895280832,2.20472764761951 33.4760107957242,2.20428430683001 33.4761202350637,2.2037685981175 33.4762662107771,2.20326192547259 33.4766862942141,2.20218520688694 33.4770761040308,2.20134371973241 33.4774047157094,2.20072841980166 33.4776968203655,2.20018551420014 33.4779467404735,2.19957023961506 33.4781775371734,2.19889164730203 33.4782504992917,2.19856593566379 33.4783965058364,2.19815877911826 33.4784941140873,2.19756165112975 33.4785849167852,2.19676549136805 33.4786701701831,2.1962045541392 33.4787065283899,2.19564363358721 33.4788040250642,2.19469367591376 33.4786997474523,2.19377092582792 33.4786512745727,2.19334573363595 33.4786264514401,2.19304719608508 33.4785291040753,2.19270344095965 33.4785048337179,2.19238681028905 33.4785047445342,2.19210635316967 33.4785530101051,2.19188016561221 33.4786260312842,2.19172634633107 33.478681016785,2.19142777856199 33.4786567310151,2.19105686277463 33.4784981054953,2.19066789725972 33.4782787275136,2.19012515182232 33.478131932298,2.18981760468165 33.477973833826,2.1893200740486 33.4777910169348,2.18884969477316 33.4777296269996,2.1884606978707 33.4775164965561,2.1881260293082 33.4773455243226,2.18778229755337 33.4771874379032,2.18732095891783 33.4771004333261,2.18718153122281 33.4768826457365,2.18683252009282 33.4765655932648,2.1866788265623 33.4762974402351,2.18652511280396 33.4759685054035,2.18610905857962 33.4756884162631,2.18553919370674 33.4754139401852,2.18493313653948 33.4749995500601,2.18445377982452 33.4745851735203,2.18401965935557 33.4740735218176,2.18345891719958 33.4735005973655,2.18287104710429 33.4732323809025,2.1825002081946 33.472909601618,2.18201177825612 33.4727510230001,2.18174946488231 33.4726171726624,2.18150524022387 33.4723489822549,2.18122487302041 33.4721173389537,2.18098067467181 33.4719834292765,2.18052837151716 33.4718248211237,2.18018464015777 33.4716020330268,2.17950619177718 33.4715378962124,2.17930717687427 33.4714681220396,2.17906293272031 33.471428175351,2.17892724319947 33.4710504048023,2.17871928284461 33.4709407750638,2.17862884626162 33.4709165801706,2.17853838730403 33.4709407075363,2.17841172180352 33.4710260897936,2.17823980238005 33.4711480136614,2.17811310609422 33.471208619349,2.17779644270869 33.4711601837809,2.17747981907757 33.4709892597914,2.17729893519519 33.4709768559074,2.17716323245151 33.4708918305038,2.17667472684296 33.4708063740807,2.17659333225545 33.4707456146414,2.17641240915368 33.4707146049971,2.1761048242106 33.4707145740966,2.17600530799837 33.4707758112778,2.17591481765273 33.4708365032525,2.17587861267099 33.4707268251181,2.17563438095292 33.4707026227969,2.17551677938022 33.470714374682,2.17536297608012 33.4705681421804,2.17504637766748 33.4705315251039,2.17477498579933 33.4706028148662,2.17448546167076 33.4706656839622,2.1742230782619 33.470555984486,2.17390647287261 33.4702630804072,2.1736713427738 33.4702023352359,2.17353565967858 33.4702511894007,2.17339089347747 33.4703079141626,2.17324612480861 33.470366887146,2.17310135543469 33.4703555965454,2.17294755935464 33.4703420474099,2.17275757716604 33.4700744287923,2.17250434608825 33.4698546139139,2.17233252597071 33.4697696911018,2.1721697087088 33.4697448840361,2.1719164015026 33.4696599119154,2.17159978369821 33.4696597245351,2.17099363755913 33.4695983669975,2.17067701777462 33.4696347255635,2.17011609575847 33.4695801008963,2.16978137546971 33.4694945770518,2.16948285617317 33.4692870722223,2.16913913487605 33.4691043583563,2.16898539679404 33.4691043053396,2.16881350329022 33.4691531726148,2.16871397268796 33.4693357924358,2.16856011602082 33.4694453012009,2.16826153578861 33.4693070002018,2.16815301488234 33.4691895016688,2.16805353620857 33.4691040431111,2.16796309174399 33.4690556756486,2.16786359148334 33.4690556449738,2.16776407614185 33.4692134663408,2.16738405394133 33.4691403685506,2.16729360561373 33.4690796182721,2.16713982942644 33.4691082291345,2.16695888276072 33.4691222526372,2.16686840725426 33.4689029638118,2.16658802252345 33.4684762257478,2.16614485392892 33.4680866149575,2.16579214475796 33.4679398806064,2.16566553240733 33.4679763651278,2.16551172589997 33.4681432795489,2.16544834545925 33.4682809626907,2.16539401831645 33.4684759308095,2.16518587727831 33.4682982612544,2.16498690182696 33.4682201097425,2.16490550373001 33.4682441946102,2.16462503858011 33.4682322423636,2.16414555932939 33.4681506953747,2.16398273986795 33.468086020244,2.16385610289147 33.4681168832244,2.16369324848858 33.4681645800465,2.16343991861073 33.4681767350557,2.16275234694476 33.4681524205672,2.1622819148293 33.4680060877277,2.16163057918506 33.4678473917739,2.16098829516824 33.4676887283618,2.16045457611902 33.4674507575034,2.1597308950476 33.4671706642583,2.159097698085 33.4670608640175,2.15844635086336 33.4668779667027,2.15768646568122 33.4666276538589,2.15703516539358 33.4664082532172,2.15638385185591 33.4660303670856,2.15575972881479 33.4654332869315,2.15517186445061 33.4646900509904,2.15449356801644 33.4641964028629,2.15394185802628 33.4639405701523,2.15361624752917 33.4635751796349,2.15342637282582 33.4632339154067,2.15309174047244 33.4626975615514,2.15257622879527 33.4617958316769,2.15190703297007 33.4610408329869,2.15135539664083 33.4602790748289,2.15075852985374 33.4596938505976,2.15033350281758 33.4593649728182,2.15006219411895 33.4591580383028,2.14972751886445 33.4589263448536,2.14930238429416 33.4586705221656,2.14900391060511 33.4583292923725,2.14877784005297 33.4580735193737,2.14864221489523 33.4579025951862,2.14844323091164 33.4576833078434,2.14813570171813 33.4573605388865,2.14762012291952 33.4571411979363,2.1471497485143 33.4568481651104,2.14645321884339 33.4565191632785,2.14577479738389 33.4564583886184,2.14553054887782 33.4564583241616,2.14531342388396 33.4563547882513,2.14490633947239 33.4561596814809,2.14466213126967 33.4558673110057,2.14430034273371 33.4558423879286,2.14363991819742 33.4558422941411,2.14332327852666 33.4556842230349,2.14287097919663 33.4555739599909,2.14252722532221 33.4555372841843,2.14203870177734 33.4554702221726,2.14145066812451 33.4554824142542,2.14086261526841 33.4553603200322,2.14041030505289 33.4551533906887,2.14008467298452 33.4550071686408,2.13979521416782 33.4549215658764,2.1392071904707 33.4547814224892,2.13855584892171 33.454646944218,2.13804021356931 33.4544764826604,2.13749744985418 33.454403272035,2.13699988917893 33.4543418706282,2.13652946221505 33.4543418333584,2.1364028039572 33.4543417668112,2.13617663101645 33.4543489908529,2.13590522384523 33.4544562607398,2.13562473359864 33.4545534057696,2.13532615788634 33.4547191193999,2.13500946422522 33.454797121959,2.1346113731954 33.4547582237925,2.13420427364711 33.4547873498566,2.13386047799657 33.4549085916768,2.13332667250028 33.454966957327,2.1330281083476 33.4549668216052,2.13256671191414 33.4549768044971,2.1321053133713 33.4550249460509,2.13144487138274 33.4550006292198,2.13094729612974 33.4549808212543,2.13047686129714 33.454971192054,2.13023259729491 33.4550200233374,2.13000640891298 33.4551660154166,2.1295178272485 33.4550877895947,2.12917406805084 33.4550540192127,2.12901123290898 33.4550343158022,2.1289117231703 33.4550342812646,2.12879411005733 33.4550983195628,2.12867648152027 33.4551084274974,2.12864029250739 33.4551167589768,2.12829650214168 33.4551200752723,2.12816411435668 33.4551268705148,2.12789279869467 33.4551339795221,2.12760893209894 33.4544400299601,2.12715392245596 33.4541004455166,2.12662394027218 33.4536832775239,2.12635986554638 33.4533433948717,2.12625117916357 33.452848920144,2.12575401134719 33.4523854278875,2.12555211511766 33.4521073494231,2.12549003276476 33.4517828648486,2.12521038918823 33.451525444926,2.12524287663402 33.4512730065686,2.12493080006689 33.4508867129275,2.12458901094974 33.4502378023406,2.12423175700795 33.4495734489234,2.12389004902635 33.4491857208054,2.12382558082429 33.4488289563097,2.12361203394084 33.4472716962174,2.1222011620253 33.4464998081964,2.12148667631534 33.4459740244527,2.12100453433429 33.444231381333,2.11940653105837 33.4413792748116,2.11631328763834 33.439202239303,2.11340078386613 33.4377004454875,2.11129326501541 33.4375289581977,2.11105809038882 33.4374924344916,2.11102823214057 33.4374190969618,2.11107252883153 33.4373408678752,2.11111190715874 33.4372284341346,2.11123984789998 33.4372089073701,2.11135792283204 33.4372098378723,2.1114759919701 33.4372098956445,2.11168242319342 33.4371610347159,2.11180909563669 33.4371032063287,2.11203528557406 33.437066713649,2.11217100330231 33.4367278301378,2.11226156632626 33.4366425186317,2.11230500420824 33.4363367055823,2.11246071323903 33.4359456375538,2.11284984301458 33.4356326991566,2.11327513767961 33.4355805138068,2.11357370457483 33.4352349551405,2.11391758559693 33.4352220794442,2.11410757672806 33.4351569191836,2.11423425375514 33.4350169852324,2.11427048026752 33.4348309637418,2.11432481282677 33.4345437997295,2.11446060123709 33.4342313949941,2.1147863788071 33.4339184367211,2.11513025045943 33.4336184075507,2.11549221692472 33.4333183656739,2.11580894754442 33.4329666320135,2.11617997184565 33.4326536775029,2.11653289304718 33.4322496567725,2.11685869611617 33.4319108036924,2.11705782305164 33.431701815066,2.11738357672688 33.4315456371896,2.11763693246933 33.4313422348423,2.11782697707259 33.4313151866894,2.11787217253317 33.4312842032509,2.1178877691714 33.4311960327551,2.11793215124578 33.4311275889867,2.11799120561816 33.4310298089909,2.11806502655289 33.4309400286428,2.11813161851108 33.4309369178253,2.11813392636351 33.4309178017757,2.11815530702905 33.4308489250188,2.11823234239771 33.4308410977641,2.11825165085615 33.4307870393771,2.11838500046299 33.4307511912617,2.11847342849782 33.4307193481254,2.118515098781 33.4306534261845,2.11860136395793 33.4306387959341,2.11874403539668 33.4306388165913,2.11881871916121 33.4306388299527,2.11886702463203 33.4305725524468,2.11907561420085 33.430570270808,2.11907813261566 33.4302753334023,2.11940362437959 33.4301886436672,2.11949929517764 33.4301059955741,2.11951163667232 33.430081556318,2.11955099970671 33.430082812594,2.11961608970635 33.4300627920524,2.1196381844272 33.4300571496879,2.11970843313852 33.4300082679889,2.1197724008595 33.4299691581058,2.11981176799621 33.4298508448734,2.11987208928994 33.4297882398604,2.11985609543503 33.4297002170059,2.11984628053537 33.429553509386,2.11982172367744 33.42941171516,2.11988118389485 33.4293919564905,2.11988118941317 33.4293139280672,2.1199300206025 33.4292552636552,2.11998907219194 33.4292454990664,2.12004319037603 33.4293402954014,2.12010259718142 33.429392228431,2.12014645965857 33.4293726961069,2.12024977627623 33.4292841028643,2.12034342557342 33.4292420696066,2.12052356734657 33.4291860813756,2.12061190057373 33.4292016789996,2.12073194159391 33.4291870368736,2.12083525594212 33.4291234899032,2.12091890675068 33.429040379366,2.12099272351688 33.4289817307352,2.1211058896553 33.4289573063567,2.12119936813696 33.4289573402818,2.12132235739593 33.4288644461204,2.12138141853928 33.4287568758859,2.12142080476699 33.4286748863673,2.12141842114683 33.4285628621425,2.12159516359135 33.4284879805387,2.12162258147203 33.4284097547255,2.12167671875149 33.4283364218315,2.12174069416785 33.4283022111034,2.12180957752156 33.4282973330864,2.12185385484087 33.4283074787879,2.12199808633173 33.4282894014812,2.12202660747861 33.4283022978476,2.12212442896329 33.428287658377,2.12223758372412 33.4282779154434,2.12237041431836 33.4282534896602,2.12245897304842 33.428155707898,2.1225278750347 33.4280579288362,2.12260661471068 33.428018840516,2.12272469513609 33.4279357564751,2.12289198353769 33.4278819997405,2.12301498780348 33.4278771298429,2.12308878273066 33.4278722703281,2.12319701411143 33.4278429502333,2.12327081585349 33.4277647256742,2.12332987287245 33.42772071685,2.12333480488823 33.4276864844017,2.1233249749218 33.4274713268858,2.12333979320702 33.427336663571,2.12328855689259 33.4272610370335,2.12327589768442 33.4272268086461,2.12328082696376 33.4271876900384,2.12328575760329 33.4271681386271,2.12332019950371 33.427190705821,2.12340871348865 33.4271470368282,2.12361283657357 33.4271633494102,2.12368424896582 33.4271682725553,2.12380723688912 33.4271536244371,2.12388595429519 33.42712430024,2.12394499677554 33.4270705145536,2.12395977009857 33.4270039205927,2.12396803586586 33.4269384816999,2.12395488798991 33.4268749142134,2.12396474427511 33.4268260097335,2.12394999952441 33.4267624395421,2.12395001720466 33.4266939849864,2.12397463410057 33.4265570979333,2.12409766146015 33.426454432517,2.12419116168674 33.4263322214986,2.12433386306246 33.4262491228024,2.12445195570502 33.4262540319336,2.12452082817215 33.4263102362126,2.12460914193769 33.4263225301988,2.12465855679954 33.4263518814558,2.12469790576288 33.426376341138,2.1247323354271 33.4263616839732,2.12478153522303 33.426322572076,2.12481106370789 33.4262443352212,2.12482584380493 33.4261427865104,2.12484354079154 33.4259851793636,2.1248849510277 33.4259265101505,2.12492432353786 33.4259118516202,2.12496860357957 33.4259363261478,2.12505714872569 33.4259682064958,2.12508792135207 33.4259692490252,2.12508892799257 33.4259999229425,2.12515060366271 33.4259999458949,2.12523423584445 33.42598041559,2.12534247131956 33.4259071013299,2.12547532050064 33.425819097477,2.12553929902117 33.4256664348175,2.12565424180749 33.4256472703122,2.12569625049602 33.4255648667789,2.1257263129974 33.4255013099935,2.12577552636329 33.4254279767921,2.12583950170112 33.4254084370057,2.12591330071401 33.4253937959893,2.12602153483414 33.4253981469445,2.12624233448787 33.4254378925929,2.12633637507007 33.4254672708556,2.12647411458898 33.4254379452098,2.12652823820959 33.4253890541391,2.12656268824586 33.4253157137073,2.12659714597065 33.4252604732176,2.12654424816241 33.4251396352617,2.12646436599312 33.4250809421532,2.12642010629635 33.4250027074429,2.12643980610186 33.4249635972737,2.12647917407251 33.424929384971,2.12654313764504 33.4248951731142,2.12661202097119 33.4249147587473,2.1267054872477 33.4249920947584,2.1267633068385 33.4250236804514,2.12689026536454 33.4250712947071,2.12690222675561 33.4251153184867,2.12695141027224 33.4251348879583,2.12698584221509 33.4251300044681,2.1270104414342 33.4251104552234,2.1270498030788 33.4250735792879,2.12709082965286 33.4250768031272,2.12710378585936 33.4249882348989,2.12716298679696 33.4249784701611,2.1272171049886 33.4249735907128,2.12725646256363 33.4249687193538,2.12732533775503 33.4249931844564,2.12737944645205 33.4250274246358,2.12741387432583 33.4250714457346,2.12745321833394 33.4250959054484,2.12748764891911 33.4251027504396,2.12753918682364 33.4250568204357,2.12761556793461 33.4249791823989,2.12762402217512 33.4249247831954,2.12759592645388 33.4248269793973,2.12758611407139 33.4247585147623,2.12757137469862 33.4246900622555,2.12760091129615 33.4246656241063,2.12764519404794 33.4246509704689,2.12770423244472 33.4246314337809,2.12779279071958 33.4246314526456,2.1278616645572 33.4245816270297,2.12815497007897 33.4245587829173,2.12822747900334 33.4245729099536,2.12836347670352 33.4245338262351,2.12849631547121 33.4245338451016,2.1285651893091 33.4245338572304,2.1286094652831 33.4245045261325,2.12864391078897 33.4244214069013,2.12868820980855 33.4243917058252,2.1286720356868 33.4242697969393,2.12861937798046 33.4241426323429,2.12853578100536 33.4240545887652,2.12845217227926 33.4239763341939,2.12840299821242 33.423912765142,2.12840793556547 33.4238100898805,2.12846699832533 33.4237318689395,2.12854081357687 33.4236976592421,2.1286146166482 33.4236732331561,2.12870317627614 33.4236879231501,2.12877696491172 33.4236977197707,2.12883599744659 33.4237172973178,2.12889994612419 33.4237141507496,2.12901827532557 33.4235282817494,2.12935934229505 33.4233164930516,2.12955927971681 33.4232235954885,2.12960850114693 33.4231942858471,2.12972165909018 33.4231551912399,2.1298151416244 33.4231160930416,2.12989878464964 33.4230231954515,2.12994800607276 33.4229058529085,2.1300169123629 33.4228863022357,2.13005135514669 33.4228765374237,2.13010547334146 33.4228765495139,2.13014974932416 33.4229107901731,2.13018909609149 33.4229352512447,2.13022844646566 33.4229645958434,2.13024319671425 33.4230331343724,2.13026792762543 33.4230819639353,2.13026776213438 33.4232433383976,2.13027755701224 33.4233411585184,2.13034640380177 33.4233705232984,2.13043494764242 33.4231847522792,2.13062194248549 33.4230967910557,2.13084334764294 33.423047906523,2.13090239550847 33.4229256723269,2.1309663843163 33.422832762577,2.1309713288541 33.4227545289406,2.1309959483503 33.4227056390158,2.13103531899884 33.4226518642136,2.13109436820734 33.4225587816583,2.13113835507943 33.4223536540349,2.13139946456052 33.4223096829688,2.13154706303126 33.4222706003613,2.13168482245081 33.4222315029827,2.13176846547031 33.4221483955911,2.13185704039745 33.4220555059047,2.13193577941621 33.4219186017254,2.13199977131246 33.4219088467122,2.1320932457413 33.421899081866,2.13214736393796 33.4219186701456,2.1322506697791 33.4218893791752,2.13243270158116 33.4218649623546,2.13255569768582 33.4218503139627,2.13263441510376 33.4218503421383,2.13273772543904 33.4218629804678,2.13280670347302 33.4218540047408,2.13282952608935 33.4218557231529,2.13293465892708 33.4218944237416,2.13299845036079 33.4219580064249,2.13304270969898 33.422026483393,2.13310172513887 33.4220754015909,2.13316566573293 33.422075412333,2.13320502286829 33.4220363202914,2.13330834400646 33.4219287512628,2.13335265061082 33.4218628940433,2.13337337465266 33.4218065248811,2.13344615609683 33.4218163125449,2.13347567011823 33.4218309994173,2.13353470131978 33.4218660300008,2.13356522706169 33.4219483717961,2.13357402514005 33.422002179367,2.13363796528796 33.4221391557649,2.13383470951208 33.4221832200159,2.13403148030664 33.4222272600936,2.13413969912872 33.4222370715175,2.13425284626263 33.4222713230275,2.13433155016121 33.4222615568514,2.13438074769947 33.4221735483419,2.13442996777561 33.4220757615521,2.13448411030589 33.4220024291788,2.13455300443438 33.4219988956205,2.13455517849889 33.4219535292888,2.13455301794793 33.4218826546307,2.13458240045566 33.4218704069875,2.13458747829855 33.4218215169388,2.13462684803961 33.4217921923966,2.13468589139671 33.4217922098529,2.13474984549886 33.421792235367,2.13484331722679 33.4217922528246,2.1349072713288 33.4218118366958,2.13499089904648 33.4218411898903,2.13504008668073 33.4218910319408,2.13509497459092 33.4218923022555,2.13517268701425 33.4218950346917,2.13523685477856 33.4218803782422,2.1352860545737 33.4218559412691,2.13533525616724 33.4218168361971,2.13539430222985 33.4217777279919,2.13543858902657 33.4217191570118,2.13547063428433 33.4216163825032,2.13553702509517 33.4215870512285,2.13557147058154 33.4215919482043,2.13559606710186 33.4216308203672,2.13562264367052 33.4216293875943,2.1356251093723 33.4217534008476,2.13583405524436 33.4217856925231,2.13588846308451 33.4217778623278,2.1359305455325 33.4217729854997,2.13597974262509 33.4217790849444,2.13605750347235 33.4214002734674,2.13631983255699 33.4212840759988,2.13633900627766 33.4211031491995,2.13636365410005 33.4210200370696,2.13643255090557 33.420917385328,2.13658016647973 33.4209125165213,2.13665888120358 33.4208929831798,2.13675727809273 33.4208990842227,2.13680473875474 33.4208888897611,2.13682687323172 33.4208979190499,2.13692454209873 33.4209028267546,2.13698849485699 33.4208392747559,2.13705738626249 33.4207563653344,2.1371146169066 33.4207392568239,2.13715176406522 33.4206388198614,2.13720010905775 33.4206094845149,2.13721979526816 33.4205752705231,2.13727883996757 33.4205703936601,2.137328037064 33.4205508495714,2.1373870768129 33.4205843526925,2.13748809898883 33.4205047229449,2.13766099365259 33.4202385630541,2.13777038278655 33.4201890849725,2.13776106444702 33.4200277257446,2.13781030466241 33.4198908169569,2.13785953812906 33.4196658873189,2.13791371466887 33.4196023379007,2.13799244555315 33.4195004961277,2.13807372194218 33.4194914620946,2.13807743460143 33.4186665909408,2.13887379713863 33.4186070404648,2.13895893669741 33.4185121223362,2.13900125748291 33.4184192240542,2.13905047875868 33.4183067700013,2.1391193835236 33.4182432244678,2.13921287274016 33.4181845865478,2.13937031474145 33.4181210481038,2.13949332159447 33.4180672884368,2.13960648624799 33.4179988476943,2.13968521843606 33.4179206428576,2.13981806792091 33.4179037614608,2.13993036117995 33.417821779403,2.14003581377024 33.4177593806372,2.14022643666639 33.4176958408005,2.14034452375672 33.4176225066304,2.14040849891104 33.4175491751196,2.14048231267315 33.4174611803224,2.14058072833777 33.4173389597751,2.14069883150787 33.4172216361508,2.140841531215 33.4171287510307,2.14093994730362 33.4170065437447,2.14110724622517 33.4169185462164,2.14119582326065 33.4168366399198,2.1412460673937 33.4166411097976,2.14147988815367 33.4159282438032,2.14287332025426 33.4159224293902,2.14286791083341 33.4157459113791,2.14283140016237 33.4155889872502,2.14272621557247 33.4154146415154,2.14266488019938 33.4153623074595,2.14253336014511 33.4153709957995,2.14242813029692 33.41539179692,2.14237427415464 33.4154668170473,2.14220887992473 33.415440646479,2.14212996646404 33.4153708775334,2.14198968190807 33.4153272569749,2.14184939111459 33.4152051847895,2.14169158230259 33.415082226932,2.14168762611571 33.4148913713948,2.1416127472729 33.4147954603438,2.14149877667231 33.4146995563894,2.14141111383713 33.4146210755488,2.1412883692124 33.4146044526947,2.14116598680397 33.4145774291311,2.14105161925196 33.4145076909919,2.1410253313697 33.4144476576764,2.14103170504268 33.4142897801867,2.14102539068672 33.4141851807846,2.14101664988905 33.4140544038437,2.14090268961311 33.4139323286081,2.14073611230294 33.413853843156,2.1405958300054 33.4137753671373,2.14049062383308 33.4137666174603,2.1403678601908 33.4137750611667,2.14023524783285 33.4136684418583,2.14008512006927 33.4134963211822,2.14004348183698 33.4134004173923,2.13995581798153 33.413321924984,2.13978922966797 33.4133173167108,2.13966039977945 33.4130917703839,2.13940909176904 33.4130443433587,2.13933545387443 33.4129033952818,2.13926320470823 33.4127813259105,2.13911416577359 33.4126853790852,2.13886866059022 33.4125841475372,2.13862092131 33.412526675047,2.13853168545385 33.4122668906078,2.13817199617056 33.4120662884881,2.13802700701478 33.4119877986901,2.13786918693818 33.4119790430845,2.13772011637094 33.4119266884828,2.13750967546028 33.4118133141075,2.13728171249875 33.4116389199884,2.13703622837124 33.4115604443267,2.13693102201553 33.411510537245,2.13668865624229 33.4114075543839,2.13648177718329 33.4114469672424,2.13631722503773 33.4113859250301,2.13621201396123 33.4112155539111,2.13609607093443 33.411228956609,2.1359402181642 33.4112114844287,2.13579114992153 33.4111242968462,2.13570348439784 33.4109853633122,2.13563364454904 33.4109330279853,2.13552850980658 33.4106480785297,2.13524434491991 33.410435566278,2.13519506874414 33.4101914837271,2.13510744532642 33.410104291582,2.1350022402925 33.4100345025802,2.13478303556545 33.4099734386973,2.13459890283295 33.4099501984267,2.13438433123487 33.4097854902153,2.13402701500339 33.4097534486861,2.13395798949929 33.4097117215676,2.13374838332163 33.4095633775218,2.13312582607585 33.4093452425908,2.13227529381208 33.4091533507336,2.13177551422127 33.4089702364609,2.13151249337111 33.4087048213944,2.13116727797321 33.4082085558392,2.13041768024826 33.4073349451511,2.12969415218673 33.4064866454113,2.12904299284173 33.4054440722126,2.1278502866683 33.4044800995514,2.1269187433237 33.40401802039,2.12648918536349 33.4038349268273,2.12629631595748 33.4037041336792,2.12611220202095 33.4036343279207,2.12582284436002 33.4035035065852,2.12553350184201 33.4033988511891,2.12530553642553 33.4033552333111,2.12516524405505 33.4033377735834,2.12506002099023 33.4033151393579,2.12491983256684 33.403267060894,2.12488600574751 33.4031459203872,2.12470054299097 33.4029628604037,2.12463920798434 33.402912720858,2.12463669884569 33.4027885316195,2.12463048539755 33.4026261244492,2.12465632650505 33.4025270368532,2.12461301548594 33.4024049665765,2.12445520600682 33.4024083854541,2.12434010081154 33.4024310496932,2.1242008983612 33.4024920393628,2.12410442396909 33.4024832863652,2.12396412240471 33.4024135241605,2.12384137538683 33.4023699041609,2.12369231368738 33.4022914312592,2.12359587586107 33.4022129524554,2.12347313020731 33.402038607906,2.12340302440118 33.401892935743,2.12337469110004 33.4017583250463,2.12320891439616 33.401619349986,2.12320227677622 33.4015242393142,2.12299978595473 33.4013673226732,2.12291213694729 33.4012017188486,2.12293848715291 33.4011319930136,2.12295604301843 33.4010274096979,2.1230086841846 33.4008879444387,2.12299118296166 33.4008094852294,2.12294735887694 33.4007223044056,2.12287722923572 33.4006089623896,2.1227632627475 33.4005217716453,2.12265805689335 33.40039970941,2.12252655410524 33.400199197062,2.12238630247274 33.4000916232104,2.12237430610796 33.4000422985942,2.12236880570339 33.3998592511343,2.12235131572605 33.3996587613941,2.12229875406128 33.3993449622152,2.12225499020805 33.3990486021581,2.12223752958988 33.3990546295601,2.12229197752215 33.3989527331693,2.12228139907709 33.3987609902226,2.12234283201276 33.3986302353467,2.12230778975008 33.3984646009107,2.12221137428986 33.3983509395311,2.12201546608195 33.3981097777622,2.1219704228683 33.3980155574776,2.12191385092215 33.3978718156788,2.12192215171228 33.3975667165941,2.12181700297569 33.3973575067344,2.12174690467977 33.3972093038785,2.12165048454837 33.397061119853,2.12162421592056 33.3968693446285,2.12156288232289 33.3967647262967,2.12147521925571 33.3966600923189,2.12132617393366 33.3965946779459,2.12111248925106 33.3965610056999,2.12109498833059 33.3965205301518,2.12093160499256 33.3963200227603,2.12080889130634 33.3961282364887,2.12070371299763 33.3959713091442,2.12057221874041 33.3956836012733,2.12030045415051 33.39549181287,2.12018650646049 33.3953174666489,2.12010763047971 33.3951518517542,2.12009013449322 33.3950211046793,2.12008139971647 33.3948344722573,2.12009662585603 33.3943075850059,2.11989963451228 33.3937678079183,2.11904935226313 33.3932539814124,2.11857903825756 33.3927019791986,2.11848576868812 33.3923451177622,2.11842547081517 33.39176393997,2.11832610158291 33.39150110705,2.11817274442258 33.3910538312833,2.11802620307756 33.3907444715255,2.11783478587113 33.3905422145056,2.1177749947179 33.3902923528852,2.1176434047955 33.3901138497942,2.11742801670331 33.3898975620417,2.11711506500651 33.3897082111505,2.11697861585214 33.3888854900473,2.11516941724646 33.3884267485968,2.1147081342287 33.3881658957362,2.11444583595764 33.3870354503543,2.11372235738168 33.3842610327804,2.11299928819388 33.3826681062489,2.11259256738834 33.3811780815921,2.11238485428816 33.3807343457206,2.11227517979922 33.3800123109022,2.11202077852177 33.3797148585499,2.11186526159299 33.3790843170815,2.11176966811503 33.3786798505704,2.11184157832177 33.3783586635197,2.11192543725454 33.3780374619394,2.11194945264075 33.3777191073697,2.11199186533672 33.3773970460135,2.11193760033578 33.377121382007,2.11177014899873 33.3767763549324,2.11166251641672 33.3763412789969,2.11167103993428 33.3751920667145,2.11127353458137 33.3737160452341,2.11085772831918 33.3733422645758,2.11075830119054 33.3714923755051,2.10988118329862 33.3700533391926,2.10899491743421 33.3683062227934,2.10775588818467 33.3668159624668,2.106516795581 33.3654538056087,2.10509672969812 33.365257034595,2.10485250553765 33.3641691725067,2.10349570273446 33.3640199323695,2.10330136623326 33.3638565839617,2.10308865844314 33.3629356867974,2.10189466224628 33.3620619085034,2.10029353642351 33.3611880947683,2.09852956262809 33.36031422731,2.09652131722382 33.3597483792724,2.0946034703697 33.3586431710643,2.09106632231998 33.3580773280515,2.08914847404222 33.3573063349131,2.08718543689051 33.3565628027944,2.08485146737677 33.3560723599409,2.08331357266631 33.3547613860116,2.07940553539277 33.3534245931736,2.07563320222311 33.3524990749558,2.07372448469513 33.3521977545376,2.07317404766497 33.3521417247588,2.07279448926063 33.3520821884461,2.07254316307299 33.3520226591997,2.07232774291145 33.3518441641549,2.07210038008014 33.3517489483027,2.07189693625737 33.3515228679126,2.07166958401244 33.3510588279224,2.07128669411654 33.3507970751382,2.0711311608652 33.3505452406054,2.0710142925601 33.3490303705204,2.0692560002003 33.3484134136148,2.06739243840683 33.3482590433044,2.0656916178738 33.3482588618278,2.06485929378657 33.3480018134493,2.0639275012021 33.3476032044912,2.06357680924793 33.3476808761633,2.06312010003484 33.347737931196,2.06290465386479 33.3477950080822,2.06278974337497 33.3478092460672,2.06261739244749 33.3476928700475,2.06211814766293 33.3477552476712,2.06204332995996 33.3477234215564,2.06182748627741 33.3478661386769,2.06165510798589 33.3480088535433,2.06146836744623 33.3481373045223,2.06133907809684 33.3485130492667,2.06113439740471 33.3487716834414,2.06082418295234 33.3499272969215,2.05867976270218 33.3501839849685,2.05795593962801 33.3518788233029,2.05692419893396 33.3535741304864,2.05547628938536 33.3546529790502,2.05439040306239 33.3554189340887,2.05405548808162 33.3559177598698,2.05383430558528 33.3561726814729,2.05361039393076 33.3562868303053,2.05336621041227 33.3563296150065,2.0531794909243 33.3563866846254,2.05303585582141 33.3565436922591,2.05293528496242 33.3568775170906,2.05275199315356 33.3569707154493,2.05260528115201 33.357400075472,2.05230315257009 33.3575427843418,2.05210204926137 33.3576113687854,2.05189488933724 33.3586594128576,2.05087923144448 33.3601747278754,2.04883425270032 33.3608088343979,2.0472394652747 33.3610992944433,2.04650895169781 33.3621260959893,2.0439755339167 33.362482861698,2.04347786408987 33.3634615978201,2.04211153414955 33.3654897907068,2.03655617618072 33.3656206149908,2.03600427708178 33.3655955070425,2.0359654148118 33.3653985385054,2.03566053565816 33.365283635383,2.034538729264 33.3650540371894,2.03323600399206 33.365049535862,2.03320886200731 33.3642549639679,2.02870360387665 33.3640277177304,2.02786227350621 33.3624804594319,2.02767264110732 33.3618655935138,2.02759135602777 33.3586290653328,2.02805347588405 33.3568105166046,2.02864194515516 33.3549301468306,2.02924851860641 33.3526951781673,2.02968039655614 33.3504606182993,2.03001849489181 33.3487302513179,2.03071858670087 33.3471985371383,2.03195528526118 33.3449383027975,2.03552937034298 33.3431918307348,2.03682347562479 33.3417853046801,2.037261270409 33.3409231135074,2.03752963456692 33.339646989252,2.0385793659178 33.3390309365766,2.04085032479894 33.3379269014062,2.04247903272419 33.336334487559,2.04413498822806 33.3346907372322,2.04491338070284 33.3339860089739,2.04513066336554 33.3326872633466,2.04552900006151 33.3312485950742,2.04604499346523 33.3304265971611,2.04723937852131 33.3285012018917,2.05024178673351 33.3283725027062,2.05044247619939 33.3273835389032,2.05139234717437 33.3272362710882,2.0515044367198 33.3270479710904,2.05164775715446 33.3265905635717,2.05199590321725 33.3257974770481,2.05233347235976 33.3256574371804,2.05237494224294 33.3255384513446,2.05238618957134 33.3251335428488,2.05242446397045 33.3247915965341,2.05252176497831 33.3243804748183,2.05263874936132 33.3240833871017,2.05262552616765 33.3236437283159,2.0526059564912 33.3231823173206,2.05264641775389 33.3229600249637,2.05259445479922 33.3225871540489,2.05257309438879 33.3221716300858,2.05234809762539 33.3217987291694,2.05217668353505 33.3217702039766,2.05216097449186 33.3215050180949,2.05201493552871 33.3212877201709,2.05186375349907 33.3212612447095,2.05184533351731 33.3212446883279,2.05183381447112 33.320680067111,2.05185536568637 33.3197745400329,2.05187698446983 33.3189116280958,2.05190931229422 33.318155278558,2.05209167185651 33.3174522003484,2.05229545756328 33.3166532646717,2.05261716133499 33.3152978647874,2.05321364568076 33.3149285789465,2.0533213823388 33.3145121081262,2.05344288440379 33.3114644189469,2.04912407059571 33.3093238043429,2.04737027946545 33.3083285083206,2.04698104116883 33.3051783281012,2.04574906926182 33.3012685008154,2.04537467716464 33.2992443441517,2.04520356852084 33.2977420832582,2.04441070546038 33.2961745579794,2.0435096528409 33.2944046180412,2.04279525907767 33.291958287444,2.04069387884466 33.2919175853662,2.04065891549905 33.2913571450206,2.04017750047243 33.2913296511691,2.04015388342249 33.2912570717216,2.04009153748298 33.29122373914,2.04006290485994 33.2911935695927,2.03995673953731 33.2911377660699,2.03990324767587 33.2908110089325,2.03959002304835 33.2907132418102,2.03949169668698 33.2905799306766,2.03939337587679 33.2905064698132,2.03935979722527 33.2904821732129,2.0393486917616 33.2904304045377,2.03933994535479 33.290370280826,2.03932978730204 33.2903044477042,2.0393487240576 33.2903030620784,2.03934924723367 33.2902409364076,2.03937269964263 33.290233362672,2.03937555810312 33.2901445122946,2.03944709726117 33.2901000891561,2.03949180812103 33.2900236594225,2.0395858262427 33.2900201307066,2.03959016679347 33.2899223908697,2.03964382679937 33.2898068785602,2.03969749092863 33.2897357935021,2.03972432495529 33.2896647036374,2.03972433784517 33.2896156651465,2.03972630815365 33.2895241813025,2.03972998429981 33.2894924075021,2.03976874888651 33.2880563483146,2.04152077184568 33.2878352727035,2.04217480564042 33.2875808364342,2.04281510374459 33.2873996790743,2.04332572236275 33.2873991056491,2.04332733828454 33.2873996810404,2.04333676620116 33.2874538120689,2.04422368245297 33.2875814494115,2.04625417410984 33.2876543869499,2.0474249081991 33.2877090155453,2.04788222196299 33.2876363718334,2.04835785113478 33.2874547092816,2.04925423794126 33.2872911769776,2.04985793397743 33.2871276119337,2.05027870055741 33.2871199343179,2.0502893314236 33.2867350905524,2.05082219756765 33.2863824873794,2.05111462296624 33.2859014809387,2.05163689581809 33.2852461691827,2.05226775557071 33.2846478313481,2.0527934816966 33.2840724724448,2.05329429767125 33.2839450208564,2.05340523657402 33.2834856653318,2.05378727166116 33.2823589342415,2.05472434447619 33.2816919109236,2.05516149689756 33.2803943242044,2.05601190471531 33.2803169009562,2.05606264572356 33.2788067362284,2.05700902591327 33.2783350780144,2.05721737042213 33.2774864849226,2.05759221753697 33.2761845994903,2.05826853265566 33.2754253999233,2.05866292856016 33.2748608626855,2.05888028660333 33.2746835538371,2.05894855456146 33.2691212749427,2.06185302034726 33.2687183557801,2.06213566662225 33.2674330380235,2.06303731363473 33.2664805593882,2.06373683646162 33.2660057015475,2.06420068519461 33.2656053431956,2.0645917604825 33.2655326231464,2.0647192461607 33.2652609182711,2.06519556913285 33.2650610280934,2.06554599434062 33.2647836178336,2.06579831076728 33.2647593817202,2.0659694181699 33.2646716213205,2.06618214769825 33.2644451657403,2.06673106999755 33.2643729520584,2.0668764345386 33.264326092155,2.06690411853423 33.2638786431404,2.06717381215917 33.2632829054981,2.06746505181383 33.262831024667,2.06768596367906 33.2622938808176,2.06803638332419 33.2615183973305,2.06869564071818 33.2609351247548,2.06922192438964 33.260535365957,2.06936824956445 33.2600046825046,2.06964936538644 33.2594284137309,2.06991845584889 33.2592939535464,2.06997800374985 33.2583185518101,2.07039242607411 33.2580293074596,2.07076291471 33.2576949127506,2.07120276619565 33.2576948776871,2.07120281234187 33.25706001026,2.07204869044623 33.2563149306493,2.07294673957777 33.2563148874935,2.07294679205831 33.2557926476272,2.07356793545335 33.2549659117438,2.07466414370759 33.254171964577,2.07600337651564 33.2538924824425,2.07652576661627 33.253763028722,2.07717751040217 33.253692953751,2.07753030930924 33.2536051263865,2.07797247981287 33.2534680775702,2.07899148875294 33.2533316991306,2.07999690151375 33.2530545405287,2.08126718894455 33.2529346627913,2.08160505541477 33.2526046328393,2.08255564380571 33.2521762665767,2.08355761416461 33.2519317831783,2.08386710255485 33.2511152166871,2.0841690081839 33.2504397165776,2.08392751393688 33.2495666067717,2.08375035812584 33.248349752183,2.08349723131702 33.2474470868733,2.08329833681889 33.2460138178851,2.0828462047509 33.2434327974405,2.08194189200447 33.2420978907996,2.08150783509626 33.2420214522128,2.08149879974809 33.2412536982715,2.08143558807136 33.2402133823005,2.08155336117325 33.2391140707053,2.08178875578412 33.238328924216,2.08192458301794 33.2378264793741,2.08204227261216 33.2375398491606,2.0821056463095 33.237131823974,2.08220522702543 33.2361898969491,2.08254011468945 33.235169398213,2.08364402304371 33.2343938589555,2.08415078096437 33.2334716205657,2.08462137178618 33.2324706805083,2.08497436060724 33.2309593978331,2.08527314130336 33.2298797315638,2.08535472502684 33.22807389299,2.08533689524853 33.227247266698,2.0852116399171 33.2257475589682,2.08498439316156 33.2255339824144,2.08497537681541 33.2246386172593,2.08493704257716 33.2240597411059,2.08491225858749 33.2227249130145,2.08503006264288 33.2226734840733,2.08503641837412 33.2216255811611,2.08516592656195 33.2200361837117,2.08554613262375 33.2186227269653,2.08609820895193 33.2175922968253,2.08662308924948 33.2168071983158,2.08714793489345 33.2155118279527,2.08814330414025 33.2144188460834,2.08862990716187 33.2143734826008,2.08865010308538 33.213199203103,2.08920041498893 33.213195517239,2.08920214259977 33.2129642523107,2.08931978756085 33.2124323272955,2.08967270021998 33.212015914996,2.09013416321641 33.2114145549447,2.09032423571529 33.2106976715526,2.09034242712158 33.2100501984215,2.09034251448229 33.2095643225952,2.09041495733826 33.2090556988112,2.09059596931419 33.2086392373607,2.09069554413883 33.208303974477,2.09065940023237 33.2074943153215,2.09037904545333 33.2069623345538,2.09033388022943 33.2066155728294,2.09046963401089 33.2062685322165,2.09063252931677 33.2057598724864,2.09054212466899 33.2054821926694,2.09030693443606 33.2051120955321,2.09037936066167 33.2046959396274,2.09065987815618 33.2040021073799,2.0907323466052 33.2033543858924,2.09098575249557 33.2030306816502,2.09123911595987 33.202545085586,2.09131155665026 33.2018973351428,2.09135687664365 33.2011341010747,2.0915198247389 33.2006252020437,2.09175511726398 33.2001395987513,2.0917732740937 33.1994687673074,2.09152003879676 33.1988676089052,2.09110394487365 33.1984280614328,2.09086877393746 33.1978730375844,2.09082360853597 33.1973410663434,2.09084177035456 33.1966932983608,2.09073328592585 33.1960573493142,2.09076050761275 33.1954559696982,2.09081486628509 33.1949934055691,2.09078778263784 33.1948680544778,2.09067018480861 33.1947157248939,2.09053449595166 33.1944613956215,2.09050738611661 33.1940452208312,2.0906521930596 33.1938833690277,2.09078792109433 33.1938370375799,2.09108648423012 33.1935133549121,2.09152983692173 33.1932126695195,2.09160225177976 33.1928425807861,2.09173800552839 33.1923569838031,2.09181044310287 33.1919635619511,2.09188286917606 33.1912930642965,2.0920458011417 33.1906686325952,2.09204587768887 33.1902291196886,2.09209116739205 33.1897202134572,2.09229931493957 33.189234610642,2.09232651559296 33.1888220778646,2.09238989602332 33.1884019598784,2.09246232446076 33.1873150105175,2.09283339060673 33.1868847930216,2.09306866940494 33.1865287599122,2.09325870322587 33.1858810777021,2.09388303727873 33.1853955200129,2.09429926626036 33.1851409563705,2.09467023165609 33.1850024594818,2.09506832481302 33.1847248749676,2.0956292840406 33.1842393905918,2.09667881655041 33.1839502766603,2.09717644666159 33.1837191084351,2.09815357135902 33.1834648863955,2.09904022678339 33.1828173196686,2.10068689318528 33.1822393776609,2.10176357774775 33.1822211136617,2.10178167429004 33.1815223199318,2.10275885366468 33.180389100285,2.10406178258499 33.1774635678921,2.10593489091351 33.1760989832933,2.10656835082138 33.1734394796984,2.10760907943523 33.1726068278333,2.10782630544585 33.1714270856188,2.10784453109092 33.1700163120731,2.10759136515791 33.1693496971036,2.10737430541269 33.1680271475062,2.10694018385368 33.1653789386002,2.10590004058486 33.1639217741164,2.10541164645881 33.162788361316,2.10504083057464 33.1622515965703,2.10495946205091 33.1613773151897,2.10483289251078 33.1610583498453,2.10481483130367 33.159804688924,2.10471544189673 33.1571678571416,2.10495093920427 33.155606782862,2.10512299386328 33.1544734021032,2.10505977688247 33.1532245064786,2.1048427679112 33.1521604999912,2.10435432340238 33.1512122701253,2.10382063075458 33.1502637620998,2.10328693750317 33.1496623539714,2.10312414587276 33.1488299652092,2.1031966037401 33.1473959354304,2.10361291263007 33.146320506858,2.10416489462534 33.1461937718261,2.10424633151904 33.1461184613973,2.10429157469609 33.1451408342775,2.10492497163055 33.1429439159003,2.10639082487385 33.1412322854402,2.10744045908149 33.1397058319848,2.10830008327102 33.1389659048699,2.10844490542463 33.1369074025174,2.10858079736485 33.1355435363669,2.10860804383407 33.1355427441006,2.10860805928381 33.1355832753235,2.10934088036731 33.1355834004014,2.11078311993788 33.1355834016474,2.11079748239564 33.1352016654956,2.11284218704209 33.1350047397051,2.11371073716905 33.1345369337873,2.11490501077372 33.1340199656828,2.11631642176488 33.1336505123464,2.11745640328952 33.133256697209,2.11960967521665 33.1331096117307,2.12097009090099 33.1331089926103,2.1209758178432 33.133220131666,2.12252288236117 33.1336208135988,2.12504702105611 33.1336635533316,2.12531843383329 33.133860673683,2.12668454633819 33.1339346274902,2.12720023121268 33.134181222116,2.12871109474493 33.1345997631835,2.12973339340818 33.135200710844,2.13096376175508 33.1352369713534,2.13103613627337 33.1352600682532,2.13108073971744 33.1352650790728,2.13109041708068 33.1349941884662,2.13134376304926 33.1342922103964,2.13175094956309 33.1333317274833,2.13263766079418 33.1331594975396,2.13313527269194 33.1328146857512,2.13326196372773 33.1322973271637,2.13348818901919 33.132001992764,2.13380486713878 33.1311646023006,2.134745849801 33.130450592633,2.13581348254957 33.1296623453005,2.13632924109202 33.129243626985,2.13652831539435 33.1290961033636,2.13675450831262 33.1288496397392,2.13675452915067 33.1282833665857,2.13680886018149 33.1278399352045,2.13722506941443 33.1271011544017,2.1378222475323 33.1263871175332,2.13860941484565 33.1257958809343,2.13926086345644 33.1250326437622,2.13980375937263 33.1228283460272,2.1412243520721 33.1213507874327,2.1425634590196 33.1205628494789,2.14353157413728 33.1194792968049,2.14491588425594 33.119035934549,2.14630919086356 33.118864755756,2.14737050825754 33.1188637445225,2.14737677625036 33.1189621679063,2.14816387662394 33.1190361203351,2.14870670397973 33.1190608919518,2.14923144074881 33.1191593022581,2.14984664391848 33.1193195072625,2.15006376457511 33.1194405646653,2.15057075214329 33.1194426409433,2.150579446357 33.1192721739037,2.15104508304526 33.1192704044424,2.15104991530414 33.1193443459076,2.15144798711166 33.1193929753149,2.15230558271727 33.1193935948906,2.15231651623224 33.1192368465015,2.1531850615782 33.119196675087,2.15340219798978 33.118753220038,2.15362841331492 33.1182853176317,2.15387272486561 33.1180391491797,2.15409892456063 33.1179405308258,2.1544246321333 33.1178669272262,2.15476843218957 33.1175465557839,2.15486797652742 33.1172017394022,2.15503990044693 33.1165615571602,2.15521184708433 33.1161647476037,2.15535663312523 33.1154040081517,2.15563715517747 33.1147143615493,2.15580910483075 33.1142956304942,2.15593579762111 33.1141478385053,2.15637912256547 33.1138033300048,2.15690388730356 33.1133598985733,2.15747389549815 33.1128920381712,2.15831532200662 33.112596436695,2.15895769670757 33.1122460180375,2.15940103659177 33.1122271920227,2.15942817965221 33.1120425950147,2.16003435712155 33.1117222511676,2.16053197798742 33.1112298896613,2.16070391155478 33.1104663220508,2.16077634542523 33.1099736816742,2.1609754202761 33.1098753430964,2.16131922183095 33.1094318860882,2.16154543459465 33.1089392504834,2.1618168868927 33.1083237956003,2.16201597009851 33.1071907117313,2.162757923239 33.1061565362919,2.16328273529158 33.1049003468777,2.163870892696 33.1038906352881,2.16463997655551 33.1035211010332,2.16503807978213 33.1035163499458,2.16503808010879 33.103299688843,2.16569322696857 33.1033018747083,2.16570098300211 33.1034475487475,2.16621795569566 33.1036690523453,2.16690552932194 33.1041001999706,2.16743928563256 33.1044942281171,2.16766543884721 33.1050113476589,2.167837300032 33.1056271066656,2.16793677633633 33.1071542677416,2.16803618770515 33.1078683949523,2.16820803383071 33.1090507275494,2.16836175127622 33.1100113436209,2.16880499505812 33.1101141090256,2.16884656041239 33.1119570207182,2.16959195945414 33.113016007391,2.17011661885863 33.1140997572911,2.17105744763771 33.1148881301474,2.17189877879567 33.1151835496954,2.1725411086203 33.1156270757128,2.17319247417604 33.1158758076494,2.17336435211409 33.1159471946885,2.17340958268448 33.1173880825824,2.1734999427691 33.118520948774,2.17354508975177 33.11955544769,2.17352691320611 33.12031875546,2.17364446597015 33.1209839554601,2.17344537370417 33.1216488768579,2.17327342282192 33.1224616056299,2.1728752792087 33.123070325671,2.17278475724201 33.1235452724992,2.1727032932693 33.1240870825369,2.17233231274434 33.1245302640537,2.17216037894947 33.1256386366915,2.17168983141351 33.1267714547623,2.17116499774783 33.1273624499157,2.17084829524164 33.1278166044154,2.17083016222385 33.1279781995567,2.17082110124611 33.1284708810426,2.17109247557993 33.1287418323122,2.1714633881196 33.1292589854868,2.17198808204066 33.1301456995559,2.17248560211013 33.1306012905682,2.1728112621758 33.1313404612599,2.17330879431852 33.1320793417118,2.17367966512319 33.1326456344238,2.17370675677447 33.1328426382807,2.1736615032774 33.1331135759879,2.17386051790564 33.1333600567807,2.17397810975291 33.1337293393591,2.17397807686256 33.1340249845749,2.17390567277584 33.1342959176651,2.17405040391162 33.1344244879882,2.17416054580297 33.1345080987203,2.17414024360045 33.1345331807352,2.17429198026736 33.135387088375,2.17492680406547 33.1365024281901,2.17515823005195 33.1372339469913,2.17531001522972 33.1381510533511,2.17550030776826 33.1383852626172,2.17554890404897 33.1386244029778,2.17557895396161 33.1388296325703,2.17561808223352 33.1397028447269,2.17591081126642 33.1397558159204,2.17594293024983 33.1398818844558,2.17601937282537 33.1405268547068,2.17641045313643 33.1407399372218,2.17702953359278 33.1409552733369,2.17765516035027 33.1409552746733,2.17766952279302 33.1409553312558,2.17827753407373 33.1424308325251,2.18076688997699 33.1429543699363,2.18134133854458 33.1432875131645,2.18153280614952 33.1439538189975,2.18210724062124 33.1451435897675,2.1824901244821 33.1472352600558,2.18216960707331 33.1472379669832,2.1821691924445 33.1473018019055,2.18215941064604 33.1478167220364,2.18219636013508 33.1478795426209,2.1822152309102 33.1480625983819,2.18227021797221 33.1484748367761,2.18239404775898 33.1484735781912,2.18240798781689 33.1484272998165,2.18292067578574 33.1484278815602,2.18292861374516 33.1484775603904,2.18360691481929 33.1490207763015,2.18428905516982 33.1492809062675,2.18461571194673 33.149664708222,2.18509766690098 33.1496951638464,2.18515141147329 33.1503654732925,2.18633431114058 33.1506799829714,2.18688932801798 33.1507056900373,2.18695022847643 33.1514664035775,2.18875233876843 33.1514922716712,2.18981489117324 33.1516984211713,2.19038502125349 33.1506422880179,2.19129218750918 33.1489936658516,2.19248448814269 33.1480905243294,2.19360684416445 33.148018199885,2.19383327754123 33.1478860909583,2.19424688541316 33.1474962660746,2.19502159278499 33.146855826512,2.19629434902283 33.1457950517205,2.19897580510036 33.1452947683828,2.20028060125559 33.1447298408272,2.20251629483233 33.1446943471518,2.20284687498757 33.1446410032876,2.20334371192206 33.1438003364116,2.20569950574271 33.1437331451236,2.2062809905439 33.1432528680974,2.20656150051021 33.1418087230222,2.20720708731107 33.1405319998034,2.2077778292274 33.1400541780575,2.20813841027272 33.1387038667782,2.20915740147056 33.138464108232,2.20954055142738 33.1377386273307,2.21069991651183 33.1367235501446,2.21245281665149 33.1368858261992,2.21216253827255 33.1362116701601,2.21292745696445 33.1360873257351,2.21304275519325 33.133316031653,2.21561242893686 33.1325048882237,2.21609298037502 33.1320152495225,2.21715977606198 33.130998836554,2.21852334444437 33.1290148741979,2.22155359632895 33.1278878598966,2.2233355371506 33.1275927406117,2.22364712698801 33.1271225982144,2.22414350942286 33.1267381059111,2.22462707889834 33.1264043173152,2.22527262874322 33.1261382965831,2.22607875429887 33.1258591285212,2.22718798503345 33.1255251532836,2.22788107147334 33.1251999388127,2.2284626556869 33.1245290680428,2.22936264690432 33.1239927863732,2.22972236696197 33.1235314398554,2.23003182326191 33.1226862066544,2.23030244398524 33.1196306378717,2.23102224719074 33.1183816593309,2.23131646919131 33.1138483444374,2.23250708334306 33.1107053102025,2.23329323735088 33.1100947839643,2.2332986349522 33.1092808371455,2.23326199971573 33.1081008217598,2.23327814185897 33.1078167886014,2.23336388249645 33.1071031563152,2.23357930666257 33.1061416391705,2.23419278432038 33.1048641845973,2.23516994502784 33.1040828170952,2.23606705759988 33.1036630606959,2.2367258631115 33.1034784769412,2.2371592106389 33.1032457689318,2.23839704706143 33.1032670101893,2.23901543890981 33.1032734155463,2.23950453535841 33.1032479806724,2.24011966084558 33.1028919892945,2.24153661091671 33.1017496521024,2.24445243549892 33.1020325566278,2.24455168891821 33.1031797164865,2.24495415277194 33.1037118388272,2.24522175223534 33.1043296060668,2.24578097410323 33.1047428482462,2.24602458849447 33.104858403748,2.24604571534428 33.1051086750802,2.24609147070903 33.1053701966238,2.2461127416469 33.1055742711907,2.24615834648059 33.1060997900258,2.24633452071066 33.1068692994045,2.24663249840929 33.106869323688,2.24663250745472 33.1076992483429,2.24706690857833 33.1076992744255,2.24706692214718 33.1090663281091,2.24779736332313 33.1102761510553,2.24809230318979 33.1090408417925,2.24853444514652 33.1079200505009,2.24913164495601 33.1072711504232,2.24981023398545 33.1073597041825,2.25010878540306 33.107551409046,2.25047970684804 33.1082299221729,2.25119438598414 33.1089083983014,2.25140242096549 33.1095573888983,2.25193615742914 33.1104720225562,2.25312127245213 33.1110619954274,2.25368215429912 33.1113273658188,2.25442400509697 33.1118813827357,2.25522011677121 33.1119471559042,2.2553196309823 33.1132598695145,2.25782560556604 33.113489762497,2.25818515977273 33.1138498726945,2.25874837442588 33.1147055008812,2.26002396301256 33.1152069819282,2.26105530473096 33.1153841014226,2.26174287834429 33.1156792810612,2.26265662263221 33.1161363363919,2.26341655126506 33.1163725264306,2.26471933000325 33.1162840984124,2.26603118213988 33.1158122798001,2.26694498809025 33.1152288818051,2.26786785006068 33.1149863620127,2.26825689937822 33.1145337575387,2.26865056501897 33.1136444118166,2.26942409584888 33.1125528410007,2.27007558072806 33.1120810276715,2.27111604649562 33.1111961322568,2.27307935937382 33.1105261572546,2.273920801475 33.1102521525214,2.27426461646467 33.1094116046008,2.2754951011352 33.1088513037174,2.27718697168333 33.1081434809555,2.27934930799994 33.1075241792758,2.2813668820259 33.1070523752833,2.28261543211414 33.1067564455738,2.28295924815767 33.1067002385257,2.28302258281242 33.1054409208695,2.28447022963184 33.1041273401583,2.28570074639771 33.1021454055538,2.28703987658497 33.1008090232716,2.28782707888974 33.0984582788044,2.28838817023258 33.0967067295529,2.28861447045064 33.0965223949117,2.28922064601416 33.0967068042301,2.28972727725049 33.0973521871457,2.29074956794343 33.0980436556612,2.29163614697823 33.0985277342814,2.29300224208407 33.0989426656903,2.29425072806558 33.0992193576387,2.29610538649618 33.0992194888996,2.29800530020475 33.0988176289784,2.29883767139964 33.0987355701402,2.29900052686051 33.0983669988498,2.30165138442492 33.0969842786323,2.30322569398869 33.0959703009302,2.30466426920707 33.095048488326,2.30577713806697 33.0941727073432,2.30595814083611 33.0939883572102,2.30637432469367 33.0939653412179,2.30686287547976 33.0937349178594,2.30760476187219 33.093572776711,2.30795733871274 33.0933557391766,2.30842928803335 33.0933551923075,2.30842880494856 33.0916474694704,2.30730164904271 33.0906627344065,2.30686146270046 33.0887192729784,2.30599274267153 33.0874003801287,2.3056390463292 33.0850591176042,2.30501117153377 33.0837949888535,2.30514279253367 33.0827004599754,2.30525670887351 33.0823443245951,2.30511600661255 33.0804229674647,2.30435691133091 33.0768441654477,2.30362076120044 33.0726961185948,2.30403006458337 33.0726960826186,2.30403006187104 33.0700675221149,2.30340801030889 33.0699306838251,2.30337562714429 33.0698827915343,2.30337412405314 33.069853343731,2.30332685200259 33.0695097607467,2.30319665869311 33.0690588008636,2.30302577707428 33.0687971333527,2.30292662329611 33.0684955334401,2.30288526772195 33.0680844208696,2.30282889535837 33.0678968702691,2.30280317770533 33.0669440756808,2.30267252882002 33.066195905221,2.30256993781696 33.0653609101149,2.30242375460955 33.0651209884493,2.30237930855221 33.0647801408718,2.30240169433052 33.0643866120114,2.30244921558788 33.0637969869175,2.30252041581515 33.0631656634982,2.30264745707401 33.0628464695942,2.30276787886154 33.0624903894359,2.30290979658205 33.0620384427156,2.3031297986052 33.0615073943197,2.30341074235345 33.0612133277968,2.30357838191665 33.0610191876961,2.30368905674905 33.0608088696644,2.30391826887302 33.0606439918236,2.3041209507737 33.0604243466545,2.30443029986155 33.0602733804585,2.30471376009796 33.0601353833937,2.30503542977886 33.0601858957493,2.30518784336125 33.0601101449094,2.30539106695381 33.0600596476479,2.30561969224246 33.0598962353026,2.30596717649517 33.059759189088,2.30631947454335 33.0596303873593,2.30668661780689 33.0595249788612,2.30691939173049 33.059402905229,2.30728091908314 33.0593170245322,2.30764421996977 33.0592488944375,2.30796410523251 33.0592931331133,2.30815139792943 33.059398505765,2.30835159209814 33.0596004930061,2.30862863375587 33.0598392047015,2.30892414371619 33.0600331201864,2.30903559717891 33.0602248051224,2.30914576781404 33.0604267872858,2.30927504931911 33.0605920474381,2.30944127215047 33.0606677136702,2.30959348286859 33.060738951767,2.30973678588439 33.0609593025188,2.31003229733467 33.0611258190303,2.31029748119605 33.061290089078,2.31054612863325 33.061455095572,2.31078954672665 33.0617487900813,2.31105415136784 33.0619325157503,2.31126974568088 33.0622351210761,2.31147726732628 33.0624394241129,2.31168636385566 33.0625290436149,2.31180788388165 33.062694920281,2.31203280474752 33.0629225359866,2.31234144033269 33.0632615827886,2.31319396226737 33.0621229628379,2.31458485747439 33.0621229421531,2.31458489456889 33.0615087727076,2.31636989348795 33.0613910070786,2.31671216198231 33.061104837554,2.31780625495648 33.0605778040372,2.31982121809214 33.0606976732862,2.32277271714369 33.0607336121297,2.32365761088171 33.0607406205537,2.3238301852711 33.0603594571296,2.32438650221386 33.0600821880881,2.32491330350379 33.060060463566,2.32495457872693 33.0596494458254,2.32571625855531 33.0595928742345,2.32592669824111 33.0595317433016,2.32615410164324 33.0593829480092,2.32640141172445 33.0590346493696,2.32675179515969 33.0585834013373,2.32720574265294 33.0580619805392,2.3275504423849 33.0575469352804,2.32789092656885 33.057300392582,2.32811532295313 33.0565697061614,2.3288144190926 33.0560872396195,2.32897145199156 33.0549952474573,2.32718241781401 33.0548509272472,2.32669858117815 33.0547490512013,2.32658034802567 33.0546530639131,2.32646894890113 33.0545726354332,2.32637560649849 33.0544768464316,2.32627428956869 33.0543410480037,2.32613065402963 33.0541770859581,2.32595722889813 33.0541195920819,2.32589641664931 33.0539538654053,2.32579309299351 33.0537941002202,2.32569348568437 33.053702837062,2.32563658672846 33.0536923645283,2.3255484419292 33.0536711126666,2.3253695657432 33.0536338595169,2.32533882111517 33.0535765640713,2.32529153622992 33.0535317825848,2.32525457825982 33.0534933432645,2.32520401846404 33.0534430382729,2.3251378526744 33.0532996890776,2.3251035257608 33.0532117821309,2.32510620888427 33.0530744271884,2.32511040114059 33.0529500439843,2.32510047562012 33.0527362109719,2.32508341248891 33.0526443804039,2.32507608498137 33.0525309098394,2.32506695788294 33.0524737266476,2.3250623586105 33.0523545029969,2.32506599733286 33.052248464758,2.32506923385754 33.0521960725788,2.3250599361767 33.0521354381054,2.32504917496098 33.0520163754409,2.32502804418418 33.0519124211609,2.32505620115904 33.0518388982906,2.32507611498905 33.0516817188277,2.32516521776148 33.051505828095,2.32516038578268 33.0513340324049,2.32515566581737 33.0511153305018,2.32510360708531 33.0509788062832,2.32504868098553 33.0508627584837,2.32495255582725 33.0507740180925,2.32493882627549 33.0506374953727,2.32492509844421 33.0505282778343,2.32493196921972 33.0504666131043,2.32495933745588 33.0503435804395,2.32501394182022 33.0502961936947,2.32503497286701 33.0502817844939,2.3250443073954 33.0501596970663,2.32512340342558 33.0501228803645,2.32512239235867 33.0498947258481,2.32525492319565 33.0496340748533,2.32547444592848 33.0492518198489,2.32568731775998 33.0490543415752,2.32574308809833 33.0489240125539,2.32581879431981 33.0486920831546,2.32585213052572 33.0485214316816,2.32590706751395 33.0482688695641,2.32601693837583 33.0479958290993,2.32616800819771 33.0478593088311,2.32622981077357 33.0476886572786,2.32628474766176 33.0473755190649,2.3265207051295 33.0473345655218,2.32653494230641 33.0472586219031,2.32660061589017 33.0471221033857,2.32671734946696 33.0467534956058,2.32682722395743 33.0465896698304,2.32686156178631 33.0464074856906,2.32685722969222 33.0460708828353,2.32680664786709 33.0458865777865,2.32682725261439 33.0455589221927,2.32679979776935 33.0452653998564,2.32684100558653 33.0450606186212,2.32691654286464 33.0448831418514,2.32699207833408 33.0445964451609,2.32700582116154 33.0443916599548,2.32698522805966 33.0441937035094,2.32700583392231 33.0440367035314,2.32704703717079 33.0439274873378,2.32710394034706 33.0438500808436,2.3271039427718 33.0436885725974,2.32710394781724 33.0434633121465,2.32717064999169 33.0431834412831,2.32719125734637 33.0428694369814,2.32710397311993 33.0426851336411,2.32718440668483 33.0424735262561,2.32728054249664 33.0423643095103,2.32732174410958 33.0422892223937,2.32731487954146 33.0422209578025,2.32723248498805 33.0420917203933,2.32710399669998 33.0419820374273,2.32701276786703 33.0419001233506,2.32699217071338 33.0417772520487,2.32698530845027 33.0416270779651,2.32700591252549 33.0415110354466,2.32707457981269 33.041491150206,2.32710401461362 33.041429229846,2.32719567288464 33.041381344176,2.32723251003902 33.0412926057219,2.3272874437328 33.0411902155133,2.32732864505362 33.0410946480828,2.32730118232233 33.0409786028402,2.3272462546457 33.0408108974674,2.32717951189636 33.0404321875237,2.32725175222956 33.0403574232703,2.3272119412068 33.040214074349,2.32718447979053 33.0400024652395,2.3272256841557 33.0398888707537,2.32735539190154 33.0398376834166,2.32736515620881 33.0397362519397,2.32743855010549 33.0395792535012,2.32754154986613 33.0394905158556,2.32759648344707 33.0393608201685,2.32763768540482 33.0392584278355,2.32763768827822 33.0391082526942,2.32762395970983 33.0388966415999,2.32759650006329 33.0387682598666,2.32756915117394 33.0385826368408,2.32748664659286 33.0384324591142,2.32737678856627 33.0382754561352,2.32731499495003 33.0382173177479,2.32731191867427 33.0381912186111,2.32728377078237 33.0379614524041,2.32723947371405 33.0377839702582,2.3271296163559 33.0376815743097,2.32699229051355 33.0376064819581,2.32682063336377 33.0375655212251,2.32666957399682 33.037565519619,2.32660895402878 33.0375655186782,2.3265734437048 33.037568833898,2.32643656647083 33.0375177277453,2.32625072535012 33.0372924574231,2.32594860952243 33.037087666175,2.32565335995147 33.036896531522,2.32555723560529 33.0367463548414,2.32547484292965 33.0366030033119,2.325371850452 33.0364050436112,2.32526199344544 33.0361462771674,2.3251171985331 33.0359447155015,2.32490569426418 33.0352962786314,2.32433573607734 33.03484852951,2.32394671694655 33.0340434664822,2.32362617210078 33.0338232735772,2.3236624214818 33.0337035430874,2.32368249742323 33.0335447545362,2.32373726493779 33.033470735114,2.32376279433306 33.033304443085,2.32375610696828 33.0331048914478,2.32374272995186 33.0329833583802,2.32367966013999 33.0328920326968,2.32356207922173 33.0328388175992,2.32350855260791 33.0327057815555,2.3234282643768 33.0325462957247,2.32339489199583 33.0313039827586,2.32353967573411 33.0306122520509,2.3235396909948 33.0304641578559,2.32348853401303 33.0303644640677,2.32340496974116 33.0303444247552,2.32338817220612 33.0302289675418,2.32329037608739 33.0302180394604,2.3232811192099 33.0301049587463,2.32319413897785 33.029985228008,2.32316068674042 33.02982558647,2.32316069014204 33.0297965771396,2.32317869653037 33.0297835483937,2.32318678320988 33.029769068535,2.32317782043876 33.0292286941302,2.32317783179657 33.0291471119926,2.32314063133486 33.0289608636539,2.32308041691061 33.0287413548095,2.32296667528025 33.0285883636077,2.32287969574079 33.0284268481116,2.32285431343324 33.0283755084942,2.32284624525866 33.0281192071435,2.32281027686971 33.0280894841241,2.32280610579276 33.0278167648194,2.32281280164109 33.0274775272852,2.32280611790518 33.0271249866522,2.32275928731585 33.0265533739369,2.32280694903605 33.0265061506256,2.3227815435317 33.0262070505955,2.32273923259596 33.0261476944857,2.3227294853257 33.025881116361,2.32268571077896 33.0256350011142,2.32255858740891 33.0255646171459,2.32249023153325 33.0254420986532,2.32237124384487 33.0253489713805,2.32221066193548 33.0252691486121,2.32207015374712 33.0252150163052,2.32195762632837 33.0244341003869,2.32111515776146 33.024158297367,2.32107322053326 33.0239457996079,2.32098161656437 33.0237858000856,2.32091264419603 33.0236755137283,2.32078381729106 33.0236336173658,2.32073487797439 33.023579593989,2.32067177272573 33.023512490466,2.32055477793854 33.0234798156613,2.32049780996121 33.0233995439285,2.32038525938175 33.0233992866935,2.32038507753695 33.0232203941632,2.32020341145693 33.0230274928818,2.32004952325721 33.0228442876574,2.31997346899679 33.0225457398471,2.31971606869382 33.0223091031871,2.31957447626375 33.0220164245792,2.3193402972477 33.0218473037787,2.31911389324355 33.0217427367873,2.31902373842738 33.0216439232051,2.31886524534944 33.0214443684121,2.31859091864557 33.0212780731271,2.31838350192364 33.0211051260439,2.31818946702195 33.0208789665456,2.3180155050483 33.0207060212397,2.31787499796519 33.020453253029,2.31759398057333 33.0203855200985,2.31758699438935 33.0201733225243,2.31729939269559 33.0201206620842,2.31711223634792 33.0200275369409,2.31697172803458 33.0199543663214,2.3168446011733 33.0199011505568,2.31669070963822 33.0198213289182,2.31657027328175 33.019688293879,2.31646322031203 33.0195951691893,2.31634947454651 33.0195188576394,2.31626887664714 33.0195164777662,2.3162663633627 33.0194621337306,2.31620896674843 33.019408918317,2.31607514825758 33.0194089169493,2.31597478383828 33.0194089157641,2.31588780116047 33.019428868413,2.3157004537877 33.0194222148285,2.31558670771795 33.0194155625093,2.31549972603617 33.0193157861448,2.3154060534067 33.0191960553185,2.3153659098186 33.0190988166765,2.31530692598631 33.0187029015188,2.31512869294038 33.0185109286563,2.31497115172559 33.0183446352564,2.314844025996 33.0181947276593,2.31474350066874 33.0181650379131,2.31472359083657 33.0180908095115,2.31463897043612 33.0180820131645,2.31462894261126 33.0180652623299,2.31460984595579 33.018060985507,2.3145993304277 33.0180053949108,2.31446264575075 33.0179080682525,2.31433327899337 33.017819144927,2.31421508272433 33.0176794592972,2.31412141138464 33.0175264704565,2.31409464890697 33.0174000878464,2.31398759563152 33.0172005371403,2.31392737888471 33.0169477709591,2.3136998896157 33.0169350136286,2.3136896238892 33.0167149604997,2.31351254529039 33.0162493412736,2.31319138530058 33.0160080310933,2.3130404994392 33.0160032273216,2.31303749581686 33.015834721027,2.31291936093635 33.0155642148367,2.31272971613198 33.0153930246265,2.31268051832655 33.015191721266,2.31262266534996 33.0151772369306,2.31259695421252 33.0150786402099,2.31242193771128 33.0148391787374,2.31220113833201 33.0144467272934,2.31180637602171 33.0143151562552,2.31168121541092 33.0141293118094,2.31150442556299 33.0141167514723,2.31149247702555 33.0138038250678,2.3104464903207 33.0138102463955,2.31030867486125 33.0138055716716,2.31016294409735 33.0137728576996,2.31008302851348 33.0136747157615,2.30993259772202 33.0136227557454,2.30988745892965 33.0135719011117,2.30984328003475 33.0134924531292,2.30976336489245 33.0134419565523,2.3097281988299 33.0134316996603,2.30972105614731 33.0133522520441,2.30967874848117 33.0132947081497,2.30968872901267 33.0132167252886,2.30970225443412 33.0131092384501,2.30973046104955 33.012992404596,2.30971635932301 33.0128942640809,2.30971165928725 33.0127881021402,2.30964837766271 33.0127680830581,2.30963644456065 33.0127166750488,2.30956123005583 33.0126419005667,2.30949541672484 33.0125998402585,2.30943900496936 33.012534412742,2.30941079993832 33.0124596396267,2.30939669779343 33.0124129053624,2.30936849259166 33.0123054184922,2.30939199821035 33.0121792385707,2.30943900866011 33.0120624056623,2.30953302927918 33.0120437131261,2.30961764718364 33.011990991963,2.30974953981629 33.0119774504715,2.30974523707336 33.0119184798239,2.30982910258841 33.0118808587816,2.30985433288814 33.0118140324256,2.30990362903699 33.0117554526689,2.30994684176324 33.0116718484491,2.30995525275275 33.0115171799166,2.30990900011052 33.011486618853,2.30989078287716 33.0114043138176,2.3098417222794 33.0112830868516,2.309774444506 33.0110991575368,2.30978706050301 33.0109542600146,2.30983564611146 33.0109235894502,2.30984593032422 33.0108452871656,2.30984593092794 33.0107563808845,2.30984593160816 33.01058167328,2.3098740516886 33.010547369976,2.30987957255904 33.0104294284726,2.30992117255337 33.010371801519,2.30989218930358 33.0103405181577,2.30986159545352 33.0102213127514,2.30974501746197 33.0101055559524,2.30966600530289 33.0101042661982,2.30966512501762 33.0100389318316,2.30957621121343 33.0100332016624,2.30956841255039 33.0099495968976,2.30949692924603 33.0098325508719,2.30948852067481 33.0097815160618,2.30951345607282 33.0097641027248,2.30952196419921 33.0096862441227,2.30956000467743 33.0095962957284,2.30960176545051 33.0095664130626,2.30961563956543 33.0095232156333,2.30963569483041 33.0093936296808,2.30970297444659 33.0093748771422,2.30971429264366 33.0092682242094,2.30977866341457 33.0091386373594,2.30985014815523 33.0089872557745,2.30987161003797 33.0089696139415,2.30987411080182 33.008945619092,2.30993847740182 33.0089056271065,2.31009939422623 33.0088416398527,2.31026031119968 33.0088220853268,2.31031932181517 33.0088096458701,2.31035686152324 33.0087376592866,2.3103729542611 33.0087025347717,2.31037295447811 33.008657673284,2.31037295475399 33.0085936850215,2.31037295514503 33.0085136999662,2.31038100132262 33.0083697263134,2.31048559800001 33.0082257527786,2.31061433174111 33.0081457684882,2.31075915738983 33.0081095356167,2.31086850139544 33.0080977778751,2.31090398285057 33.0080845791576,2.31091725972166 33.0080017955371,2.31100053261627 33.0079087533305,2.31109412572738 33.0079058131861,2.31109708328009 33.0078986260253,2.31109684266428 33.0076658559122,2.31108903891134 33.0075778723015,2.31108099369381 33.0074418966827,2.31113731517169 33.0073560488526,2.31124385839912 33.0073264908725,2.31126863617438 33.007310167607,2.31128231927462 33.0071920661539,2.31139451988533 33.0071002092481,2.31148032056626 33.0070990193376,2.31148131757587 33.0070214754824,2.31154632043019 33.0069427405532,2.31155952071384 33.0068217983294,2.31158993534328 33.00681151632,2.31159252108843 33.0067866674886,2.31158993551273 33.0066212403624,2.31157272215332 33.0065687508438,2.31154632261071 33.0064900155801,2.31148692345212 33.0063850358338,2.31147372313241 33.0062800562056,2.31148692440231 33.0062612262956,2.31150414405986 33.0062122330913,2.31154894701466 33.006207883576,2.31155292419172 33.0061971413748,2.31162586835497 33.0061816396499,2.31173112468514 33.0061422722381,2.31185652475439 33.0061348782963,2.31187635810219 33.0061029056342,2.31196212407673 33.0061291509353,2.31210072465847 33.0061422739431,2.31225252428582 33.006148835889,2.31243072372904 33.006137988838,2.31259439793618 33.0061357143836,2.31262872400305 33.0060635436541,2.31315672368468 33.0058995139184,2.31354612395858 33.005879672274,2.31359525496845 33.0058142193914,2.31375732442061 33.0057617298148,2.31395532484964 33.0057562489358,2.31398427145157 33.0057354856301,2.31409392474395 33.0057289251601,2.31427212423824 33.005702681389,2.31451632418408 33.0057026820757,2.31468792460869 33.0056255018282,2.31487554615971 33.005623947664,2.31487932428482 33.0056233486896,2.31488745864238 33.0056108259861,2.31505752470764 33.005630510445,2.31528192462597 33.0056301749711,2.31528341832326 33.0055921252216,2.3154529244664 33.0055845829051,2.3154865240603 33.0054205519931,2.3156713250169 33.0052930645307,2.315741275889 33.00527620513,2.3157505258295 33.005274671644,2.31575258226825 33.0051974702894,2.31585612526849 33.0051449813068,2.31601452598969 33.0050662468177,2.31622572547144 33.0049875136208,2.31655572579611 33.0049341719392,2.31671153900636 33.0046465522546,2.31755168377443 33.0046463319011,2.31755232612774 33.0045741584565,2.31776352646103 33.0045678538705,2.31785231679629 33.0045610366425,2.31794832681406 33.0045508033406,2.31801009311783 33.0045413534097,2.31806712681856 33.0045121622214,2.31809893784009 33.0044626183247,2.31815292637424 33.0043379548532,2.31825852681181 33.0042329759393,2.31838392701838 33.0041411185015,2.31850272723198 33.0040886283669,2.31864792711114 33.0040230171159,2.3189383276555 33.0040164564851,2.31914292691629 33.0039508440956,2.31936072714103 33.0037540078911,2.31974352728109 33.0035506091375,2.31999432757806 33.0033472104521,2.32030452826599 33.0032610425054,2.32042525727289 33.0031810049221,2.32053739683078 33.0031634961088,2.32056192840454 33.0031609112156,2.32057047169922 33.0031179204966,2.32071256017843 33.0031175670299,2.32071372817519 33.0031044450434,2.32091832834638 33.0031044453462,2.32105692812131 33.0030913230674,2.32112952846308 33.003019149774,2.32118232818945 33.0029141695069,2.32124832877759 33.0028288727968,2.3212681287904 33.0027632597425,2.32128792875947 33.0026845252216,2.32134732842764 33.0026057899158,2.3214727284577 33.0026051630311,2.321476198972 33.0025795452984,2.32161792913098 33.0025664231784,2.32179612860552 33.0025729848665,2.32205352830173 33.0024782432739,2.32253943468806 33.0024675823099,2.32293623305345 33.0024436828557,2.32333182273141 33.0023946553411,2.32414333118197 33.0023503117066,2.32536446147561 33.0019068090659,2.32617452293783 33.0013464673784,2.32719798924644 32.999397114632,2.33046614707497 32.9973211946974,2.33169761119903 32.9973538954223,2.33190141159959 32.9973960030832,2.33216383798632 32.9974584841999,2.33255323215428 32.9974584837957,2.33277825273887 32.9974584834437,2.33297413856833 32.9974653431765,2.33305694414344 32.9974965227273,2.33343330935014 32.9975576758627,2.33360247252018 32.9976486824619,2.33385421602386 32.9976757619441,2.33403127554131 32.9977247610019,2.33435165115861 32.997863667961,2.3347475422265 32.9979530008599,2.33500214371997 32.9979653777035,2.33507268850971 32.9980090973549,2.33532189598033 32.9980671204228,2.33565263608505 32.9980939319602,2.33583243508719 32.9981650351829,2.33630925337996 32.9981812399428,2.33641792043016 32.9981812395318,2.33673713067501 32.9981812390559,2.33710667691967 32.9981738321704,2.3372109822745 32.9981726619994,2.33722745725507 32.998143198144,2.33764237615589 32.9981379084653,2.33777008213912 32.998112068088,2.33839387051737 32.9981051566893,2.33856071747106 32.9981449659192,2.33870087157893 32.9982086151928,2.3389249594604 32.9982832392181,2.33918768258622 32.9983333963213,2.33936426712783 32.998313265216,2.33951614092088 32.9982734733961,2.33981633294961 32.9982573150755,2.33993823060297 32.9981812345683,2.34058872266494 32.9980671126147,2.34135400665206 32.9980009171648,2.34163366416146 32.9979214514697,2.34196938091382 32.9978769097938,2.34215755570946 32.9978914055013,2.34239085358546 32.9979149492315,2.34276978270556 32.9979149482886,2.34340676553682 32.997914948042,2.34357333202493 32.9979485491344,2.34399582078512 32.9979910274412,2.34452993772594 32.9980468281918,2.34500704183927 32.9980671073637,2.34518042995307 32.9980671066279,2.34571612918143 32.9981087713527,2.34602346949657 32.9981539564272,2.34635678075177 32.9981812268596,2.34655794201323 32.9980945862799,2.3468193910539 32.998067104998,2.34690232051006 32.9979877330061,2.3469268863023 32.9978615932189,2.34705281340541 32.9976963605329,2.34721776740711 32.9975729351774,2.34734098484687 32.9971509736702,2.3474953277357 32.99682435439,2.34763127501364 32.9965947512697,2.34772684111338 32.9964934744655,2.34775958544893 32.9960577100969,2.34790047566448 32.9957265736487,2.34804619909156 32.9954439470771,2.34817057388466 32.9941588806514,2.3488072342965 32.9938717889266,2.34895162299895 32.9935067576749,2.34913521014951 32.9934606445755,2.3491726744522 32.9930080733671,2.34954035831834 32.9926653245475,2.34986049407436 32.992471028402,2.35004197112606 32.9920602166749,2.35035602120151 32.9919915249758,2.35040853355822 32.9918786962985,2.35047077050543 32.9918275283588,2.35049899480232 32.9913969401123,2.35073650873983 32.9911601529233,2.35088434236607 32.9908407156278,2.35108377710436 32.990450819324,2.35129620941864 32.9903803917114,2.35133458179002 32.9900735088004,2.35148892240236 32.9897666261037,2.35160467747857 32.9891528614583,2.35183618742601 32.9889786319948,2.35188230513494 32.9888131615377,2.35211109068707 32.9887872621557,2.35213779333282 32.9879356436931,2.35301580481704 32.9870578470607,2.35379385736573 32.9861800514924,2.35418287911585 32.9849407949706,2.35468046299497 32.9843342328905,2.35513281698872 32.9832498437782,2.35588372308376 32.9821915881155,2.35686985621797 32.9801779458298,2.3590049713106 32.9801644527315,2.35911353768225 32.9801262220173,2.35943923682767 32.9803069352201,2.36071489654018 32.9804617805012,2.36266004963448 32.9805649194319,2.36380904717766 32.9807456390118,2.36455996840585 32.9808875735716,2.36527470021487 32.981068293509,2.36602562138882 32.981326581178,2.36760888716754 32.9814480036646,2.36778078585161 32.981636321842,2.36805220475892 32.9821267862865,2.36903835739894 32.9824365230971,2.36968976069579 32.9824106588199,2.37010593214299 32.9824623677524,2.37082970980242 32.9824882140378,2.37184299791885 32.9824699400532,2.37219583896558 32.9824364831228,2.3728562850316 32.9822557420744,2.37363434295317 32.9819459871733,2.37417717163905 32.9815072178111,2.37480142342468 32.9813135505093,2.37520854533658 32.981210105701,2.37582375432719 32.9809262028253,2.37681894369651 32.981081073651,2.37707226776673 32.9817264209702,2.3776241564247 32.9818815695877,2.3781127079072 32.9822427420815,2.3790717170496 32.9824493290447,2.37954217470375 32.9827332130427,2.37987692513124 32.9830688154166,2.38037452594322 32.9832239604271,2.38122496571006 32.9832753825344,2.38252776474072 32.9833529447504,2.3838215168545 32.9833917075744,2.38592047022139 32.9832109506466,2.38775705174502 32.9830226186379,2.38851701508448 32.9829267659618,2.38890604393008 32.9828236023314,2.38944887524744 32.9827977287379,2.390588823393 32.9826687031207,2.39132164576695 32.9823589378387,2.39251587349223 32.9819715894458,2.39389104429049 32.9819198630262,2.39446101780533 32.9820618003953,2.39509432434518 32.9824749793936,2.3960080978755 32.9826953429597,2.39636094185925 32.9828623012149,2.39663236025125 32.9838691322161,2.39703949698071 32.98438547491,2.39741043858639 32.9847210839086,2.39774518914025 32.9851857036128,2.39852325427189 32.985831059098,2.39940988764505 32.9862956805305,2.40013366913283 32.9872510706857,2.40117410746532 32.9882320417309,2.40195217628509 32.989471333233,2.40249501899389 32.9902100176618,2.40272120474428 32.9903232925127,2.40275739439202 32.9902974310205,2.40301976326166 32.9904781594784,2.4042320905056 32.9906844705629,2.40496491583253 32.9918206058347,2.40550775567496 32.9924142474643,2.40675627388918 32.9933179256347,2.40815859593024 32.9943247625109,2.40950663453474 32.9948616313722,2.41037516864672 32.995194714539,2.41083657747441 32.9956995404113,2.41154226138568 32.9964562183773,2.41246507877137 32.9976454886028,2.41300791382751 32.9984831218675,2.41338789774801 32.999267067917,2.41365931462883 33.0004290754189,2.41404834468478 33.0006924519545,2.4140845334058 33.00078043123,2.41410262777294 33.0009375584677,2.4142111941631 33.0019202339764,2.41494401692686 33.0027010909283,2.41608396371274 33.0045236556274,2.41747722873541 33.0050006640141,2.41857193909542 33.0055215222556,2.42001044294548 33.0051091723189,2.42121372305526 33.0058034617462,2.42217272413207 33.00662789524,2.4233488571521 33.0074523277811,2.42409072374918 33.0087973350963,2.42478735049617 33.0099253468725,2.42561968559422 33.0108799291842,2.42666915408391 33.0108799382379,2.42780005479422 33.0110016502867,2.42796290350371 33.0113139431269,2.42837002515946 33.0113139477994,2.42893095189986 33.0113861879051,2.42903047054912 33.0116827401504,2.42943759224477 33.0125071747259,2.42969995377147 33.0127241800178,2.43022468963805 33.0131146113006,2.43017944985312 33.0135919038338,2.4304870500807 33.0138521959912,2.43096654929128 33.0137653448579,2.43144605205468 33.014286207239,2.43192554847319 33.0146766456136,2.4324955181669 33.0156745133879,2.43253169569121 33.0160472376639,2.432613116125 33.0165422382477,2.43271262936106 33.0175836732286,2.43271261610541 33.0179177033315,2.43304593874953 33.018191114638,2.4333187707123 33.0184081233248,2.43388874163738 33.0186052035164,2.43461481869215 33.0186622567987,2.43466152680552 33.0187459102238,2.43474566373377 33.0188741771483,2.43481858239994 33.0189801370488,2.43490832826538 33.0190998017676,2.43501380701522 33.0192167303074,2.43505882061254 33.0193035934943,2.43516634719632 33.0194430138725,2.43528413887486 33.0196047418065,2.43535705698356 33.0197553158713,2.43541314653243 33.0198724281191,2.4354075355329 33.0199146165618,2.43539366282781 33.0199373217324,2.43541511883959 33.0200453080025,2.43542436075602 33.0201401134684,2.4354524056666 33.0202237662181,2.43554215176711 33.0204118358567,2.43586352912929 33.0204474578676,2.435897191423 33.0205416500206,2.43599088463684 33.0206029958789,2.43610306812083 33.0206754956518,2.4362320792292 33.0206934941553,2.4362748667982 33.0207368429472,2.43637791830571 33.0208093426615,2.43650132013957 33.0208539589023,2.43660789460435 33.0208651139362,2.43669764179001 33.0208205007971,2.4367929991107 33.0207191049622,2.43684253774535 33.0206993129336,2.43686267169948 33.0206085845702,2.43688274975023 33.0205305104094,2.43691640654932 33.0204691662495,2.43697810851587 33.020407823491,2.43707346698327 33.0203353260847,2.43716321544618 33.0202684062284,2.43724174528766 33.0202126398533,2.43730905642436 33.0201512960788,2.43739880561339 33.0201457207531,2.43749977158922 33.0201568759986,2.43760634657937 33.0202182227151,2.43771292081167 33.0202521274318,2.43773224422177 33.0202521275952,2.43774316329219 33.0203130292714,2.43780266673392 33.0204468730096,2.4379092398524 33.0205193730848,2.43799337683389 33.0205862954382,2.43807751480187 33.0207226022187,2.43819667432405 33.0207926387286,2.43822895999355 33.0209376352012,2.43821212993243 33.0210603242553,2.43818969184541 33.0211551287079,2.43813920695182 33.0211599848184,2.43812447440825 33.0211962073165,2.43801458468724 33.0212778151935,2.43795410102431 33.0214228114525,2.43792605237806 33.0215733842626,2.43793726849094 33.0217072271221,2.43792604779292 33.0218745312355,2.43793165433388 33.0220251044147,2.43796530746133 33.0221422176064,2.43800456948769 33.0221812567111,2.43808309856988 33.0222917838328,2.43822993375449 33.0227254563987,2.43866559907479 33.0232856366281,2.43923292962461 33.0233300979995,2.43941807353741 33.0233468298658,2.43949660206739 33.0233858685725,2.43959756727173 33.0234806757623,2.43970414076244 33.0235810605094,2.43979949561542 33.0236591373105,2.43991167865409 33.0237316372852,2.44002386178695 33.0238082545558,2.44010295107679 33.023811472091,2.44010627224785 33.0238667377801,2.44016332202216 33.0238855908192,2.44019851802079 33.0238933692861,2.44028188333761 33.0238933707733,2.44036602142451 33.0239101035774,2.44049503334081 33.0239435658121,2.4406128264248 33.0240049129639,2.44071940047485 33.0240718357689,2.44080914662321 33.0241499125694,2.44091572036459 33.024356257286,2.441050338099 33.0245849074999,2.44112886363511 33.0247212454484,2.44124401663607 33.0249098202756,2.44134884669547 33.02501432503,2.44135322449363 33.025148169135,2.44139248593762 33.0252875888783,2.44141492036937 33.0253991263547,2.44149344707184 33.0254842305106,2.44166816413304 33.0255024058224,2.44167826770256 33.0255228557708,2.44182182923561 33.025499516505,2.44190852812399 33.0254883651394,2.44203193128223 33.0254995222228,2.4422114257686 33.0255051010835,2.44231800080921 33.0254549125646,2.44243579544573 33.0254158767314,2.44254798060214 33.0253768413134,2.44268260282074 33.0253433831117,2.44278917860289 33.0253545380767,2.44285648867658 33.025410307481,2.44295184423079 33.0254772317077,2.4430584181013 33.0255210560102,2.4432087012568 33.0254591522084,2.44355103954982 33.0259797495401,2.44438337217439 33.0255241142069,2.44510715718764 33.0254931121358,2.44514813527569 33.0253446764701,2.44546570577509 33.0252848957459,2.4455422353877 33.0252142461435,2.44565156221745 33.0252142484938,2.44577728757345 33.0252033811529,2.44589208049511 33.0252033856477,2.44613259856649 33.0251218666204,2.44624739191606 33.0250403473621,2.4463020566477 33.0249099142881,2.44634578964966 33.0247849158504,2.44638405621812 33.0247142650617,2.44643325440799 33.024703397273,2.44652618204588 33.0247033990757,2.44662457580195 33.024703400578,2.44670656969385 33.0246870985399,2.44682682903081 33.0246327512676,2.44683776267589 33.0245675343005,2.44683776387962 33.02451862158,2.44678856790239 33.0244588385691,2.44674483844257 33.0243936213097,2.44672844067842 33.0243229698969,2.44674484092895 33.0242704559468,2.44676420923274 33.0242188468649,2.4468324251741 33.0242251472031,2.44689789966445 33.0242142795736,2.44700175993766 33.024203412335,2.44712748548968 33.0241816751063,2.44722587873524 33.024127329477,2.44732973979561 33.0240023324829,2.44745546740721 33.0238012493785,2.4475538647697 33.0236273391936,2.44765772794015 33.0235186451356,2.4477123930607 33.0233367594402,2.44783691200215 33.0232958253144,2.44794744781957 33.0232414791165,2.44802397724507 33.0232306110259,2.44810597223054 33.0232034389581,2.44820436645912 33.0231708324152,2.44831915883599 33.0231436609024,2.44845035098133 33.0231056192194,2.4485432790767 33.0230404039453,2.44864714028065 33.0229208413594,2.44871273818002 33.0228175822203,2.44878380210914 33.0226273683602,2.44893686140117 33.0224208511884,2.44915005136189 33.0222469425833,2.44931404386908 33.0221165109208,2.44946710208802 33.0220078182629,2.44962016083961 33.0218595875407,2.44984329986131 33.0218556503583,2.44989347842417 33.0218447826126,2.45000280499527 33.0218067432759,2.45024879000201 33.0217687018926,2.45036904965618 33.0217143558636,2.45046744339212 33.0216654453809,2.45061503481835 33.0216165342732,2.4507243620055 33.0215187108979,2.45087195421969 33.0213828450199,2.45107420932944 33.0212469812954,2.45135846012305 33.0211545932016,2.45154431555513 33.0210923948211,2.45166552824294 33.0210676395928,2.45171377284062 33.0209915542185,2.45180123515592 33.0209480762493,2.45181216848041 33.0209045999782,2.45193242819385 33.0208556885919,2.45203082180823 33.0207687375862,2.45231507178298 33.0207524357234,2.45247359530256 33.0207470035671,2.45264305038629 33.0207470050005,2.45273597781712 33.0207633119303,2.45290543346561 33.0207850530455,2.45303662479247 33.0207791661817,2.4532343306749 33.0207633179229,2.4532935412404 33.0207144059723,2.45335913783648 33.0206437548371,2.4534192684491 33.020573103361,2.45345753378034 33.0204739991777,2.4534535473039 33.0201657899998,2.45367494971314 33.0201418861737,2.45375961017236 33.0200894142635,2.45378551943868 33.0200133293601,2.45391671225213 33.0199861575119,2.45405337064577 33.019953550232,2.45414629766053 33.0199046386157,2.45423922582345 33.0198829009621,2.45433761989753 33.0198665981641,2.45444148020925 33.0198829042777,2.45456173899112 33.0199372537667,2.45467652997815 33.0199807332997,2.45476399043428 33.0200568212723,2.454835051439 33.0201763878212,2.4549279770568 33.0202959538912,2.45498810474778 33.0203420136275,2.45498335245291 33.0203670974261,2.45500549599959 33.0204916056667,2.45502636597921 33.0206057365595,2.45505916212945 33.0206437811155,2.45513022368941 33.0206709563655,2.45521768347049 33.0206755043252,2.45528171587446 33.0207936069688,2.45540043050661 33.0209263938451,2.45545273119866 33.0210296554766,2.45550192644081 33.021100309107,2.45559485274712 33.0211201353047,2.45572864968735 33.0211380976095,2.45579693767932 33.0211391569976,2.45595418164506 33.0211570086722,2.45607985241897 33.0211629602854,2.4561696177533 33.0211629617942,2.45626536790617 33.0211629630201,2.45634316388747 33.0212224641639,2.45651670997613 33.021287913961,2.45664836470914 33.0213972686629,2.45679431783351 33.0214180565407,2.45687578121435 33.0214842633137,2.45692364164948 33.0215318636746,2.45701340630608 33.0215616148121,2.45713309306012 33.0215735168198,2.45728868663638 33.0215645072979,2.45744967811248 33.021603802716,2.45760366717349 33.0216687213538,2.45770160568839 33.0217520208763,2.45782727538012 33.0218948210345,2.45808460076816 33.0219483719662,2.45819231857569 33.0219900228817,2.45832397366314 33.0220316742968,2.45848555055752 33.0220792754398,2.45861720554264 33.0221328271867,2.45882665730921 33.0221685304108,2.45905406263728 33.022168533081,2.45921564022088 33.022180436763,2.45946698302948 33.0221447390581,2.45957470231622 33.022144741726,2.45973627989866 33.022186392611,2.45986195025299 33.022257793486,2.45997565246907 33.0223113427279,2.4600295104612 33.02237084249,2.46010132161631 33.0224124928076,2.46019108633614 33.0223946442558,2.46026289879544 33.0223529972294,2.46037061818711 33.0222994503608,2.4604603845121 33.0222367426391,2.46058641850297 33.0222586548839,2.46114790461209 33.0222690899987,2.46141648235497 33.0223204670288,2.4616883562075 33.0223450934479,2.46183696058861 33.0223533051522,2.46200620462506 33.0223615154769,2.46214655280668 33.022390247869,2.46238597110766 33.022398459859,2.46257172718837 33.0224064121611,2.46271964968926 33.0224066703996,2.46272446008146 33.0224189857312,2.46289783137874 33.0224271964838,2.46306294807914 33.0224189901535,2.46316201777878 33.0224272005624,2.46330649419518 33.0224148910292,2.46347986681266 33.0223779555125,2.46358719347283 33.0223492312248,2.46383486831011 33.0223205049311,2.46396283420811 33.022316402342,2.46407428764477 33.0223164041312,2.46418161277447 33.0222876766527,2.46429306753044 33.0222384306555,2.46446643986096 33.0221645586462,2.46462742969884 33.0220906875188,2.46478841953241 33.0220496488514,2.46497830376341 33.0220127145041,2.46510626978993 33.0219666651969,2.46521914976005 33.0218510212106,2.46550931077036 33.0218075177947,2.4656965641073 33.0217705823039,2.46581214631841 33.0217418561823,2.46595662334163 33.0217090241275,2.46601028734939 33.021680296159,2.46609697356994 33.0216474651671,2.46621668394734 33.0215982167188,2.46630337050171 33.0215612820266,2.46641482446881 33.0215571795016,2.46653453437478 33.021524348754,2.4666707558889 33.0215120384127,2.46680284883083 33.0214709996415,2.46693907047673 33.0214299595656,2.46705052450608 33.021372503653,2.46717436260712 33.0213027362888,2.46730645737881 33.0212699042691,2.46742203950793 33.0212288648648,2.46752110972304 33.0211755130449,2.46762430837151 33.021122160252,2.46772337878038 33.0210893287155,2.46781419328963 33.0210688097171,2.46790913583913 33.0210318741029,2.46802471802706 33.0209333766597,2.46811966090837 33.0209046502064,2.46825175500724 33.0208677138597,2.46832192929338 33.0208430907638,2.46844163951842 33.0208266763284,2.46854483756878 33.0208020530964,2.46865629131807 33.0207938461652,2.46872646605389 33.0207815345788,2.46878425704685 33.0207404937492,2.46885443229836 33.0205763313697,2.46902367902577 33.0205026878577,2.46909804634502 33.0204963412705,2.46912106704376 33.0204326882495,2.46917228603826 33.0204121684276,2.46921769334727 33.0204039616618,2.46930025098284 33.0204150489889,2.46941594097565 33.0203465146183,2.46966453556358 33.0202931562923,2.4697047882816 33.0202603239003,2.46974606753988 33.0202233871665,2.46979560333479 33.0201864504299,2.46984513822394 33.0201372029654,2.46995246500308 33.0201084748121,2.47003915118624 33.0200920601771,2.47013409365591 33.0200831008738,2.47024176542205 33.020092062475,2.4702868266738 33.0201002714403,2.47034874467959 33.0201002723102,2.47040653547773 33.0200838563361,2.47047258209549 33.0200592330391,2.47052624593538 33.0199976710245,2.47055927005333 33.0199032759668,2.47059229466388 33.0198110063927,2.47062157731395 33.0197642031185,2.47068690874987 33.0197514263222,2.47079869252261 33.0197801562449,2.47088950607409 33.0198376159588,2.47100095857004 33.019862242261,2.47108764394384 33.0198786597512,2.47118258591516 33.0198581399414,2.47123212054718 33.0198170998271,2.47129816843605 33.0197801630954,2.47135183155048 33.0196570396904,2.47140549595048 33.0195913733279,2.47138898578757 33.0195257070877,2.47138073028636 33.0194354159491,2.47138073161925 33.0193492287997,2.47140962873694 33.0192917714353,2.471459164806 33.0192630439162,2.47153346716264 33.0192589403989,2.47159951358972 33.0192753582158,2.4716573041474 33.0192917751943,2.47171922294204 33.0192794633373,2.4717646301124 33.0192384227615,2.47180178122744 33.0191604448784,2.47185544582692 33.019061946608,2.47192149362061 33.0189880722242,2.47197102991343 33.0189347195283,2.47203707704711 33.0189347208754,2.47213201836013 33.0189347217541,2.47219393739441 33.0189470349748,2.47224347244499 33.0189470359712,2.47231364614408 33.0189306198001,2.47237143717669 33.0188813713249,2.47242097310982 33.0188403294103,2.47242922926629 33.0187377258549,2.47244161453458 33.0186761640986,2.47243748717047 33.0184836693556,2.47243133778611 33.0183519367016,2.47242923615153 33.0182739573376,2.47244574927814 33.0181918754665,2.47247464535892 33.0181262094031,2.47254894910401 33.0180892736922,2.47261912421492 33.0180646497675,2.4727016820583 33.0180769635761,2.4727966241069 33.0180720134373,2.47292032924885 33.0180933828091,2.47302778706874 33.0180933837049,2.47309383343494 33.0181015936634,2.47316813525803 33.0180687622373,2.47329197287084 33.0180482413171,2.47333325280917 33.0179907839887,2.47339517172319 33.0179087023856,2.47344883630452 33.0178184110511,2.47344470929064 33.0177199108746,2.47344883885521 33.0176460369826,2.47347773479175 33.0175898383329,2.47349308954499 33.0175434349096,2.47360982889283 33.017506498131,2.47367174841726 33.0175023953664,2.47373366750517 33.0174941872246,2.47379558574274 33.0174900843507,2.47384924835623 33.0174490429775,2.47390291236383 33.017403897484,2.47391529676723 33.0173669610525,2.47393593663054 33.0172397324063,2.47395657767668 33.0171699615756,2.47394832301771 33.017056680356,2.4739363306159 33.0167552895764,2.47401076669602 33.0166897782222,2.47409693395979 33.0166405287519,2.47415059714149 33.0165625507804,2.47421664448926 33.0164722599585,2.47425792437305 33.0164024897259,2.47429920490018 33.0162875735162,2.47431571746423 33.0162054899847,2.47429507909977 33.016131615613,2.47429095267354 33.0160413239778,2.47426618616214 33.0158747615669,2.47422823336724 33.0157540320289,2.47418775945447 33.0156473245836,2.47418776072546 33.0155734493199,2.47418363336318 33.0155036788711,2.47420840179905 33.0154872632354,2.47424968074461 33.0154799177361,2.47432072486985 33.0153714362439,2.47617540201711 33.0154286187621,2.47659671765645 33.0155808114349,2.47676509328907 33.0156390420068,2.47688222668669 33.0156972738338,2.47702864315097 33.0156972759048,2.47720434337731 33.0156681633644,2.47738004485474 33.0155225905552,2.47755574680484 33.0152741629953,2.47776561125522 33.0150830786259,2.47805859162042 33.0150567581925,2.47824391384226 33.0150130881088,2.4784488985388 33.0149403032946,2.47872709168895 33.0148820752412,2.47891743546309 33.0148014000998,2.47897858639089 33.0146077891106,2.47922600592305 33.0145726343814,2.47924213475448 33.0145753792306,2.47928086125905 33.0144930934045,2.47937741839858 33.0144572510695,2.47944230982716 33.0144285771363,2.47952162060167 33.0144070728172,2.47964419228787 33.0144070747694,2.47982444415446 33.0143855707555,2.47997585559552 33.0143712353786,2.48016331733074 33.0143665557165,2.48029527349058 33.0144070813297,2.48043008987988 33.0144214207699,2.48061755129993 33.0144214220992,2.48074012274848 33.0144429299583,2.48094200441881 33.0144351520934,2.48113209610076 33.0144285957535,2.48123761726978 33.0143855862775,2.48141065898637 33.0143210705668,2.48153323113815 33.0142278793353,2.48167743363982 33.0141275209516,2.48184326625421 33.0140056561086,2.4820235194199 33.0138551181061,2.48228308333344 33.0134804600573,2.482771041551 33.0134289482598,2.48286546678467 33.0134393451117,2.48297525443204 33.0134393462058,2.48308340554735 33.0134393479564,2.48325644678864 33.0133891685365,2.48337180812849 33.013288809921,2.48353764067608 33.0130665843669,2.48370347443404 33.0128714391743,2.48381534496955 33.0127503280354,2.48402236052575 33.0127400125114,2.48403999180608 33.0127044514765,2.4841007766576 33.0126270958219,2.48423265750959 33.0125865607548,2.48442246269168 33.0125528988419,2.48450992770849 33.0125453740324,2.48466606704298 33.0125350603548,2.48488005418951 33.0125951510182,2.48506999682748 33.0126933076408,2.48516871800425 33.0128526796384,2.48538944456671 33.0130844551831,2.48571752625155 33.0132475577982,2.48604560858852 33.0133505723475,2.48645139518601 33.013393496413,2.48678811245943 33.0133832585629,2.48701652807603 33.0134132225127,2.48710331211158 33.0135120927806,2.48738967300544 33.0134707618967,2.48751334953077 33.0135222680575,2.48764285601944 33.013582358724,2.48780689738055 33.0136526275048,2.48788383040229 33.0136956511497,2.48792131520832 33.0140201568607,2.48820404666128 33.0142175946576,2.48835081903348 33.0142948541694,2.48847169146923 33.0143463605418,2.48860983166388 33.0143721148555,2.48878250710188 33.0143635322043,2.48892064795277 33.0143034450241,2.48909332432949 33.0141832674996,2.48923146639211 33.014088842957,2.48942141061109 33.0140373404208,2.48964588932638 33.0141060173284,2.48999124002392 33.0140802667873,2.49017254975858 33.0139944267655,2.49031932517341 33.0138994780225,2.49045461616661 33.0138914175069,2.49046610076466 33.0137884091251,2.49061287634759 33.0137712425986,2.49087188964925 33.0137283236693,2.49105319955551 33.0136110945282,2.4911892480107 33.0135708751761,2.49138376226767 33.0131389066438,2.49178311991866 33.0128527451929,2.49214969981591 33.0127239832358,2.49230510930594 33.0126123904922,2.49246051861777 33.0125313593263,2.49263919611418 33.0124861211186,2.49300322138438 33.0124838599676,2.49303046884983 33.0125265545733,2.49316848976816 33.01252655629,2.49334979921864 33.012492221535,2.49355701021773 33.0125008092228,2.4939282627744 33.0124407224687,2.49419591110232 33.0123550173812,2.49458300166875 33.0122691347525,2.49561786338713 33.012206166307,2.49564937264935 33.0117711688624,2.49602628014739 33.0114535528849,2.49614715623405 33.0111702737094,2.49627666478565 33.011032925803,2.49629393343254 33.0109353890494,2.49629180182819 33.0109047926772,2.49631336607758 33.010569377568,2.49643207800839 33.0104835361364,2.49650114952424 33.0104515661434,2.4966327937319 33.0104003670715,2.49666887798026 33.0103547751025,2.49686376943699 33.0102689339001,2.49696737499327 33.0101830916516,2.49705371396882 33.0100886647936,2.49708824966104 33.0099999840387,2.49711203542327 33.0102022042818,2.49768064203093 33.0104474395279,2.49793699964718 33.0106690719171,2.4981686829898 33.0107734101238,2.49827775242105 33.0115588172772,2.498902002264 33.0117016191752,2.49907389772449 33.0124395191444,2.4995714867021 33.0132249287532,2.50019573552305 33.0138914306865,2.50079284354497 33.0143673458643,2.50138995333168 33.0147718561792,2.50170660067258 33.0152002609832,2.50186944527573 33.0156050525983,2.50205943160774 33.0161284713533,2.50234893550485 33.0166760634404,2.50249368374699 33.0174493770091,2.50222225774888 33.0191154693239,2.50157083628391 33.0199247616543,2.50126321951011 33.0206148680234,2.50104607608328 33.0211385648079,2.50107320928654 33.0217811712492,2.50135366177845 33.0223045895112,2.50149840806012 33.02306638073,2.50157077236996 33.0235183974965,2.50168837783653 33.0243991108241,2.50250260923989 33.0252559273063,2.50312684939153 33.0268602101159,2.50424866949277 33.0269695615864,2.50432104479258 33.0280880872042,2.50490004161817 33.0293496931958,2.50533427913453 33.0303136030534,2.50543377618558 33.0315274185938,2.505705163186 33.0325506412505,2.50579560994199 33.0333838295645,2.50557845617575 33.033645529731,2.50524370324995 33.0337883012935,2.50409470587079 33.0341927954097,2.50354281645494 33.0348831737657,2.50304520245821 33.0350973621956,2.50256569539988 33.0353351580933,2.5018961965801 33.0357635515256,2.5015795330886 33.0361604638822,2.50136238947133 33.036287239401,2.50129905558741 33.0366442264867,2.50074716673648 33.0369773295548,2.5006024022215 33.0377152255475,2.5006023810918 33.0381911256806,2.50031285702046 33.0387622973748,2.49928146000139 33.0390003589287,2.49818674236264 33.0392384414265,2.49777961146856 33.0396904403177,2.4973000964893 33.0398289049874,2.49688996212881 33.040076220173,2.49676349649495 33.0401252387698,2.4966648878053 33.0401865105064,2.49652930013781 33.0401987623024,2.49641836577295 33.0401987578029,2.49627045409053 33.040174242595,2.49611021635877 33.0401311598002,2.49599467595781 33.0400271673741,2.49570346351619 33.0400516657497,2.49530903130502 33.0400884245006,2.49508716310263 33.0401742047607,2.4948652924883 33.0402232187828,2.49461877120292 33.0403825302733,2.49440922420853 33.0405418398244,2.49413804770253 33.0407011508278,2.49391617567586 33.0408679158086,2.49368320520291 33.0408997062697,2.49354767179902 33.0411178009234,2.49302869161502 33.0412771099069,2.49272053641876 33.0414976935796,2.49241238016581 33.0417060225319,2.492091898368 33.0418040555142,2.4918083968562 33.0418163075264,2.49170978927509 33.0418285560322,2.49150024679571 33.0418653120508,2.49120442224051 33.0418162841708,2.49097022992025 33.0418481408639,2.49054446970068 33.0418698979247,2.49049621216998 33.0419006774937,2.49031476515921 33.0419800562633,2.4901251361164 33.0420792799831,2.48992552556533 33.0421799914124,2.48980839733446 33.0421971728967,2.48977028818465 33.0422876559155,2.48965604904456 33.0423471912801,2.48955624298522 33.0424166495965,2.48946641746792 33.0424513781117,2.48940154433303 33.0425059520031,2.48931171929327 33.0425505996246,2.48913706083157 33.0425555581891,2.48903725743874 33.0425492159161,2.48898942602708 33.0425505912938,2.48887757188606 33.0425902801122,2.48876778649847 33.0426398907567,2.4886330495264 33.0427192712529,2.48850330201531 33.0428284211769,2.48839351435441 33.0429276480357,2.48829869740398 33.0431161807909,2.48813401597252 33.043190600909,2.48804917977963 33.0433940191327,2.48791942813537 33.0435379013045,2.48786453131525 33.0436718602647,2.48781961567616 33.0438207053319,2.48779964988162 33.0439695515527,2.48781461529182 33.0442027429361,2.4878195978824 33.0443714337522,2.48781460175034 33.0445202801473,2.4878345575308 33.0446988953325,2.48785451227955 33.0448576636901,2.48785450685611 33.0449866622456,2.4878245616473 33.0450660461937,2.4878045980936 33.0452645039611,2.48771975751521 33.0453686928684,2.48763991151053 33.0454828047756,2.48754509385472 33.0455770694447,2.48744528735104 33.0456465283305,2.48735546076096 33.0457606375721,2.48721074146645 33.0458906011753,2.48710121700653 33.0459888595101,2.48697120536781 33.0461277779713,2.48686640592082 33.0462716604333,2.48682648010272 33.0463956979673,2.4868214852874 33.0465743144411,2.48688136143656 33.0467827000667,2.48692626520076 33.0469563542804,2.48697117108036 33.0471448923565,2.48700110510318 33.0473334315181,2.4870360295315 33.0475368548939,2.48706596296019 33.0477253942519,2.48713082902377 33.0480727047883,2.48725058038985 33.0484696315849,2.48740526195349 33.0487077872264,2.48748010599907 33.0490848694876,2.48767470885735 33.0493875275108,2.48782939275904 33.0495959159858,2.48794415941276 33.0497622841315,2.48808066079939 33.0504605581242,2.48886235061147 33.0507084594016,2.48928558779411 33.0509432887171,2.489608762559 33.0512399099514,2.48990707498175 33.0516541088348,2.49020229127486 33.052142122582,2.49049125650249 33.0525128954744,2.49073984409992 33.0528342348429,2.49102572521267 33.0530443439675,2.49127431912635 33.0532050209992,2.49159749646001 33.0533409784641,2.49185852417705 33.0534151398148,2.49208226458377 33.0536499657562,2.49229356665893 33.0539095089254,2.49250486857623 33.0541443310695,2.4926415909239 33.0543915147835,2.49282803337483 33.0545645457938,2.49302690790633 33.0549106119659,2.49349923924196 33.0551083658774,2.49380998481973 33.0552443230507,2.49407101231746 33.0552814101135,2.49431961404449 33.0553184982312,2.49459307564617 33.0553300454578,2.49482964387377 33.0552938035315,2.49515243296689 33.0552938134093,2.49538860631867 33.0551331675341,2.49583609812282 33.0550343113692,2.49618414689474 33.054861302055,2.49651976793201 33.054637876872,2.49690060078379 33.054616415885,2.49696481141814 33.054572563885,2.49696481325115 33.0544941367194,2.49696481652574 33.0543960489838,2.4973900386764 33.0542324769584,2.49811382090014 33.0542086286175,2.49920853220007 33.0546370633634,2.50002276165245 33.0559698596182,2.50205832336328 33.0568506001828,2.5030625235283 33.0574457112871,2.50337914912986 33.0577102321066,2.50341532620471 33.0581358249396,2.50346959043016 33.0588498184184,2.50323433139718 33.0593970946847,2.50249243687642 33.0598018700828,2.50218481386138 33.0606111525462,2.50185003040429 33.0613965301755,2.50131620937424 33.0619913306282,2.50100857673338 33.0632290132337,2.5006737712434 33.0643474946177,2.50007660194674 33.0654184860438,2.49985941610162 33.066263486107,2.49992270378836 33.0668107870409,2.49979601520842 33.0668990515805,2.49975982192379 33.0672391798701,2.4996331437738 33.0678342778308,2.4996783489199 33.0687863900243,2.50001304509909 33.0695954224479,2.50032965383103 33.0702380445887,2.50070960134909 33.0709045438942,2.50078194279821 33.072189734743,2.50053759817862 33.0729512163191,2.50003996040521 33.0729661092308,2.4999313933022 33.0730225884761,2.49953331381749 33.0726419501042,2.49908097559898 33.0716659165726,2.49826678250109 33.0709757713592,2.49755209221022 33.0703331554596,2.49728071128093 33.0700000431586,2.49716311570747 33.0695151198682,2.49691817626759 33.0692225693682,2.49647686895613 33.0689787734469,2.49603555809312 33.0689688238633,2.49598553489282 33.0688770085765,2.49581990286763 33.0687989513279,2.49556301652788 33.0687634648034,2.49533467182891 33.0687776429604,2.49510632542016 33.0688202021334,2.49491365511305 33.0688840440306,2.49468530518199 33.0689762678209,2.49449263315643 33.0692955168655,2.4941144174688 33.0695225377307,2.49382897198188 33.0698346975524,2.49355779385704 33.0700602469218,2.49331272325656 33.0706050090942,2.49253092170417 33.0707938704305,2.491534503682 33.070827849094,2.49113155896828 33.070877495661,2.49079617149161 33.0708774811504,2.49052500999457 33.0709200349207,2.49023957515306 33.0709484029002,2.49003263450603 33.0709909623774,2.48985423607145 33.0710264284538,2.48969724638779 33.0710689917382,2.48959020676375 33.0711760454873,2.48951817626467 33.0715884871368,2.4895279292798 33.0728795798838,2.490385798637 33.0731977469574,2.4906669829475 33.0734813071259,2.49082457183349 33.0738289677719,2.49105289883178 33.0742830620281,2.49147388684733 33.0746732977011,2.49180211297791 33.0751628617657,2.49213033328331 33.0755601891401,2.49240147186469 33.0758723731243,2.49257984899725 33.0761065065304,2.49263692225977 33.0763548266673,2.49263690779132 33.0767759017829,2.49261158087507 33.0774905841242,2.49251878876705 33.0782052649833,2.49240280832619 33.0788969047124,2.49251870472111 33.0793810645002,2.49279692625075 33.0800957879211,2.49339975928722 33.0820093794593,2.4945590179424 33.0825165931357,2.49481404886851 33.0829085353965,2.49506908781193 33.0832312995122,2.49509225433587 33.0835309985207,2.49495311028136 33.0836693082667,2.49467485065949 33.0841073143701,2.49423425890182 33.084360903722,2.49407192968871 33.0845683922259,2.49404872834444 33.0848680878753,2.49386320901664 33.085052507488,2.49360813420579 33.0853752622878,2.49349217528039 33.0856519187766,2.49353853216875 33.0859516292166,2.49358488748297 33.0861821754619,2.49360806025158 33.086643254924,2.49346890395428 33.0874040027299,2.49272685192449 33.0877497848731,2.49221670314649 33.0880033595027,2.49184568450717 33.0882338767522,2.49145148124575 33.0883260594594,2.49091816145592 33.0884413090106,2.490593527943 33.0888101567676,2.49024568930695 33.089455650542,2.48982826969708 33.0899167229226,2.48959636235009 33.0901011416492,2.48936447390258 33.0901472306594,2.48906303294669 33.0900088598589,2.48841379100361 33.0898013440892,2.48801961659162 33.0894785550435,2.48760226297734 33.0890635460078,2.48713854056405 33.0890573127127,2.4871040739182 33.0888900409998,2.4867622535812 33.0887904988601,2.48656975155777 33.0886128603606,2.4862555339438 33.0883026726055,2.48593283896826 33.0880259899575,2.48546910686547 33.0877723713884,2.48514449809202 33.0871547268807,2.48463428418916 33.0869239331685,2.48450339844379 33.0867448935936,2.48439034486369 33.0866449621643,2.48428984896434 33.0865491951689,2.48419772866901 33.0864409361052,2.48408467037618 33.0863285129153,2.48396742440395 33.0862369067624,2.48384180297655 33.0860960050123,2.48361601068636 33.0855820771102,2.48303457514121 33.0852362315169,2.48254765893588 33.0851209318876,2.48210710269676 33.0850395723482,2.48192469130568 33.0850035083782,2.48179000090047 33.0849880491828,2.48167603174755 33.0849880438835,2.48159314411713 33.0849828882804,2.48151543724007 33.0850286691688,2.48138829503735 33.0852822402263,2.48099408987236 33.0858355000779,2.48034480225627 33.0861851133535,2.47983216657054 33.0863360257994,2.47948182961509 33.086417283675,2.47924827200247 33.0864869292012,2.47897968262365 33.0865333514384,2.47867606314847 33.0866958744704,2.47833740169231 33.0869396712747,2.47799873575543 33.0871718441617,2.47744987358677 33.0872182637715,2.47712289786535 33.0872530719402,2.4767608903858 33.0872182178906,2.47642224283838 33.0871949817946,2.47617701488866 33.0872413967778,2.475779974111 33.0874271449566,2.47549969978047 33.0875896790423,2.47532452545079 33.0881469621976,2.47509093600315 33.0884952687809,2.47500916949361 33.0886694266551,2.47504419030992 33.0889480813457,2.47512591468842 33.089377686492,2.47542950293498 33.0901208116431,2.476316948923 33.0906781479847,2.47686575743189 33.0911658084164,2.47720437357384 33.0914909080183,2.47732112759801 33.091966941754,2.47742619198834 33.0922804386368,2.47765972229309 33.0933022291748,2.47872231026252 33.0938363502017,2.47930615149261 33.0941382543298,2.47977323346706 33.0944865914915,2.48012353636674 33.0948116954063,2.48028699924717 33.095183244761,2.48049716840141 33.0955547866183,2.48061391800856 33.0959379462339,2.48082408609643 33.0962282244809,2.48105761708616 33.0964952876867,2.48138456914568 33.096623039373,2.48188669577238 33.0967507894623,2.4823654679738 33.0969249638144,2.4826106845347 33.0971688005286,2.48284421781013 33.0973778070094,2.48310110892874 33.0974242705282,2.48339304549546 33.0975984485754,2.48368497166687 33.0978538940105,2.48388347232952 33.0982022133712,2.48396518945106 33.098701471013,2.48407024954295 33.0991891282353,2.48430376496459 33.0999322297437,2.48472410142349 33.1005708372653,2.48514444545259 33.1011978315251,2.48551808034012 33.1015809969886,2.48577495728568 33.1022428077288,2.48595006930794 33.102451798539,2.48597340830786 33.1028929922303,2.48591498596739 33.1031600171954,2.48571644626443 33.1033457705146,2.48552959011375 33.1034966880448,2.48528434887769 33.103589552361,2.48503911220952 33.1036011424045,2.48478220475354 33.1035430682991,2.48450194748924 33.1033572769598,2.48418666777695 33.1030205510635,2.48390643148614 33.1025793273789,2.48356781636234 33.1023587070718,2.48328757171628 33.1021612998268,2.48290222679678 33.1021148263216,2.4824935148102 33.1019638443198,2.48188629218261 33.1018709235134,2.48139584156292 33.101859282135,2.48099880405389 33.1020101815512,2.48052001172182 33.1021378688316,2.48016967400974 33.1021610575451,2.47974927939109 33.1020333138773,2.47937560710222 33.1018126738648,2.47882677763203 33.1016036529976,2.47838304565066 33.101475909631,2.47800937238374 33.1014294401363,2.47763569374361 33.1014294107822,2.47725033341471 33.1014177829609,2.47702846023429 33.1014409781136,2.47668980873073 33.1014873941917,2.47635115543631 33.1016267037502,2.47615262501956 33.1018240695967,2.47601247882677 33.102033052568,2.47596575294094 33.102183989932,2.47598909654813 33.1024278083142,2.47598907760939 33.1027180604459,2.47589563377217 33.1028573715737,2.47572045944636 33.1029502290976,2.47538180248534 33.1032636893043,2.47512487046862 33.10356555844,2.47511316957332 33.1037745484631,2.47514818563847 33.1039719367004,2.47529997912324 33.1040416195103,2.47556855739562 33.1041229588943,2.47642101470472 33.1044132658925,2.47701654887317 33.1048196751872,2.47758871750986 33.1050286748593,2.47775218708634 33.1056324429695,2.47809078843401 33.1061085002364,2.4784761104046 33.1067935812524,2.47930516330214 33.1075947417027,2.47981891197085 33.1085584764885,2.48067129632909 33.1091274396811,2.48130183784439 33.1094293533631,2.48181562665515 33.109731261499,2.48225934948046 33.1100679999801,2.48269139210863 33.1103466719707,2.48294827522 33.1105789038472,2.48321684027982 33.1106950276425,2.48345038168442 33.1107879372438,2.48376566813091 33.1108460215227,2.48413934620895 33.1109505364203,2.48439624386151 33.1111595524973,2.48472319855334 33.1116704478538,2.48514354784068 33.1124368012936,2.48587917020422 33.1128432019121,2.48627617264566 33.1131335021312,2.4867198955617 33.1134005895212,2.48726871879026 33.1137025192903,2.48793431450232 33.113946401998,2.48865830295911 33.1141670618243,2.48935893807986 33.1143412402694,2.48960415212644 33.1146315195263,2.48979096820654 33.1150146856511,2.49001280855295 33.1155139547927,2.49021128325113 33.1157345596126,2.49026965155484 33.1160364329697,2.49026962484157 33.1163150851582,2.49026960012141 33.1164892507649,2.49036300581113 33.1169304791003,2.49068993786391 33.1173368566759,2.49079499987023 33.1176851797463,2.49087671167547 33.1179290028132,2.49090004502731 33.1182657055173,2.49087665936459 33.1188345865639,2.49049124782065 33.1194266812174,2.49003576896062 33.119786593202,2.48988392715911 33.1202625993659,2.48961529996938 33.1206689598075,2.4895335195379 33.1209940572904,2.48956852203175 33.1215862213028,2.48987208414313 33.122224844234,2.49036248303459 33.1226893037137,2.49078283205844 33.1229331486702,2.4910513927241 33.1233395408845,2.4913082617466 33.123676247892,2.49133158526395 33.1242451603073,2.49129649800804 33.1248837364088,2.49127308195714 33.1255919682436,2.4911679167762 33.1261840883163,2.49099269565757 33.1269155345359,2.49082913887449 33.1275424945441,2.49074733581625 33.1280185071971,2.49056044800521 33.1283087635643,2.49049035374841 33.1284364548118,2.49024511212401 33.1282970880729,2.48982473341511 33.1278674582985,2.48939270585913 33.127263680848,2.48906579249124 33.1269037197252,2.48869214466993 33.1266946824767,2.48819002944846 33.1263115128791,2.48794483729724 33.125870285547,2.48764126284051 33.1254406528492,2.48716252382672 33.124871675206,2.48648527934871 33.1246858843243,2.48624006786889 33.1243839660081,2.4857496382144 33.1242562251811,2.48546938867788 33.1241865357356,2.48518913363255 33.1241832386355,2.48503138736391 33.1243114904105,2.48451520752846 33.1245289252437,2.48405198411469 33.124567265756,2.48365311033952 33.1246823469438,2.48307409545637 33.1246951024409,2.48267522410395 33.1247078410335,2.48209621892669 33.1247461838798,2.4817230789319 33.124771726242,2.48125987368962 33.1248996016105,2.48070659045516 33.1253217239765,2.48028194724955 33.1259229610241,2.48003742150698 33.1263706888408,2.47984437693643 33.1267416793234,2.47984434123342 33.1272406114296,2.47998582708576 33.1278163227356,2.48037177446652 33.1282641108184,2.48079633384116 33.1285839684818,2.48119517178012 33.1287503044348,2.48150395823253 33.1288526717925,2.48176128335836 33.1289167028709,2.48245608209083 33.1290191240711,2.48326667817366 33.129607774686,2.48513229976123 33.1297997111555,2.48558261750358 33.1299148606869,2.48572414101801 33.1308360373671,2.48667618951674 33.1315652839249,2.48722938655313 33.1322817034553,2.48743518291376 33.1326527002195,2.48748661208633 33.1329469332459,2.48746084940579 33.1332411468677,2.48724208421142 33.1338423178503,2.48632848373452 33.1341108944493,2.4856079176909 33.1345585614652,2.48481013281498 33.1349806582754,2.48415388532139 33.1356969796815,2.4834204059982 33.1360423443187,2.48302150030493 33.1362342060504,2.48272554557599 33.1363365221244,2.4824681998829 33.1364772120486,2.48217224952863 33.1366179054574,2.48190203294027 33.1369377194034,2.48185053299614 33.1371040453847,2.4820435171816 33.1372064103868,2.48226224089779 33.1372576223543,2.4826611054916 33.1372320732934,2.48300851054642 33.137321652123,2.48329156912125 33.1375391425034,2.4834202143438 33.1379101364878,2.48344590921093 33.1381915715131,2.4833815451816 33.1384729984609,2.48323998157394 33.1387672066195,2.48299548235798 33.1391253900505,2.48285390960151 33.139394038707,2.48285388111795 33.1395219836889,2.48302113526493 33.1395475857533,2.48317553429304 33.1395476019724,2.4833299351344 33.1394836625607,2.48356154319196 33.139534865816,2.48387034034084 33.139701180244,2.48394752307502 33.140084967316,2.48397321595544 33.1404175840287,2.48401178017915 33.1406222773184,2.48408895868702 33.1408397913226,2.48443633769485 33.1411596640067,2.48492524050028 33.141415613336,2.48580015216563 33.1419146375305,2.48677797165099 33.1421449370294,2.48704814768717 33.1425287471306,2.48727970815103 33.1432323750953,2.48748549891724 33.1440511647082,2.48793574563633 33.1446140891909,2.48829595278445 33.1451514336584,2.48870763003902 33.1454201173089,2.48901640183167 33.1456248121479,2.48910644637465 33.1459830289495,2.48926080729665 33.1462900634425,2.48931224057906 33.1465970999024,2.48938940664838 33.146865749794,2.48938937655771 33.1472239367796,2.48927353531691 33.1473390598172,2.48915772133932 33.1473988131927,2.48902866762438 33.1474925563743,2.48883987886956 33.147829443725,2.48850096928354 33.1482168931431,2.48836537633047 33.1484358757451,2.488195915287 33.1485706282839,2.48804340820015 33.1486042968999,2.4878231375181 33.1486547956088,2.48746731573829 33.1487052923966,2.487094550421 33.1489916385451,2.48673870276777 33.1493116816143,2.48641673738967 33.1495643312866,2.48602700639142 33.1497159067184,2.48567117305469 33.1496484704573,2.48521370348798 33.1494125469759,2.48453598623627 33.148806029483,2.48406163431563 33.14848593467,2.4839091778259 33.1481490088996,2.48389227235143 33.1478963148647,2.48389230084118 33.1474957325854,2.48392029351317 33.1472288498143,2.48391450071097 33.147182533789,2.48390722745685 33.1471517739564,2.48389949648029 33.147121012582,2.48388596445863 33.1470768926223,2.48384930484588 33.147013345616,2.48380283303823 33.1469537475829,2.48378157072107 33.1469133726946,2.48375643858562 33.1468778544144,2.48373235628185 33.1467984669607,2.48368614136499 33.1467341184715,2.4836149645282 33.14665046602,2.48352437642876 33.1465796799204,2.48341437347185 33.1465153250328,2.48328495637744 33.1464831404585,2.48315553478636 33.1464831233343,2.48300022565583 33.1465024103536,2.4828578563473 33.1465023889483,2.48266371948105 33.1463865192425,2.48214603347426 33.1462529090106,2.48170658300999 33.1460616054615,2.48144435851125 33.14594545932,2.48119174730057 33.1458579571742,2.48102751017408 33.1457937835792,2.48085153808331 33.1457354428415,2.48068729771101 33.1456537753944,2.48053479228912 33.1455487820118,2.48041748474311 33.1454321188722,2.48024738462335 33.1453037940662,2.48010661489523 33.1451113140169,2.47994825548825 33.1447662632466,2.47966879024451 33.1447321468354,2.47963071988839 33.1441382724189,2.47927377652517 33.1434007232288,2.47842166431118 33.1430240949619,2.47791670216591 33.1425376362836,2.47744331375208 33.1424277751933,2.47719082451768 33.142270829185,2.4768120888902 33.1419412893057,2.47644915373811 33.1415960736203,2.4762282517284 33.1411566925222,2.47580220242285 33.1406545484405,2.4753603786717 33.1405402715135,2.47530617659155 33.1402109580365,2.47509509048023 33.1400261124283,2.47496973441933 33.1397638954287,2.47485303201743 33.1396048465612,2.4747925223867 33.1394715866733,2.47471471724032 33.13924805954,2.47463259797686 33.1391405895572,2.47454614278144 33.1390159267937,2.47447265941739 33.1389643353378,2.47437755192717 33.1389170390469,2.47424785754334 33.1389019163353,2.4741688058425 33.1387837648511,2.47402305837546 33.1387321756794,2.47394956818926 33.1386547989004,2.47390634260341 33.1385688264048,2.47387176520465 33.1384957528866,2.47386312650041 33.1383679345989,2.47387498086383 33.1381991640802,2.47390206771146 33.1380530201724,2.47392369943684 33.1378681842996,2.47389777872551 33.1377000367752,2.47389534542175 33.1376888844061,2.47389302598663 33.1372338459955,2.47376682193584 33.1368886268814,2.47349857473913 33.1367473852794,2.47323030630441 33.1367629945385,2.47244123729438 33.1366844628205,2.47166795901862 33.1365745694421,2.47108406033166 33.1364019212413,2.47056329296308 33.1361822042597,2.47007409419981 33.1359781945212,2.46974270635603 33.1358840158352,2.46939552618956 33.1358682984434,2.46912724468919 33.1360408562338,2.46876425607638 33.1365115410074,2.46848014251265 33.1373744829202,2.46814864510487 33.1384100336448,2.46795916067545 33.1389435207435,2.46806957429887 33.1393358099541,2.46833781607113 33.1397123993235,2.46851137075378 33.140026216679,2.46859024426091 33.1404027829864,2.46854286043361 33.141030402819,2.46855857546877 33.1415638936599,2.46870054997399 33.1419248058007,2.4690003571682 33.1424426522272,2.46956843037761 33.1427251107689,2.4698524638986 33.1429761655556,2.46991556247557 33.143321357739,2.46993130603186 33.1441372435434,2.46975762279728 33.1447805394997,2.46963130094856 33.1452512568519,2.46966281211992 33.1457690609297,2.46983635036809 33.1459730497782,2.4699467965033 33.1462241141678,2.47010458304619 33.1465536249389,2.4701992341976 33.1468517459544,2.47021498204854 33.1471812367569,2.47013603864893 33.1474534813714,2.47007615852385 33.1476074705444,2.46981389822847 33.1478242734693,2.46953839306808 33.1481438052131,2.46942357309787 33.148531817715,2.46937761603008 33.148703013471,2.46948090187374 33.1489312904762,2.46975635794499 33.1492280972083,2.4705368554209 33.149422134874,2.47078935806397 33.1496161652828,2.47098446814588 33.1497987742851,2.47108775343813 33.1500156091716,2.47109920695072 33.1502666591694,2.4709155244754 33.1503122643585,2.47052525335882 33.1501980856185,2.47003169532673 33.1496388218089,2.46948079616311 33.1488969498124,2.46882661221849 33.1486914826321,2.46841341311069 33.1486914596456,2.46820680198585 33.1487484884019,2.46790835747213 33.1488968014816,2.46749511851358 33.1489195893606,2.46716224251203 33.1487483466572,2.46663425536939 33.1485200524168,2.46619810247636 33.1483944946129,2.46599150543635 33.1482917681369,2.4658422974527 33.1480292651988,2.46565867291587 33.1479037303627,2.46565868696033 33.1474472526122,2.46577352210063 33.1471277187646,2.46585390651725 33.1467739432508,2.46589985931689 33.1463745108529,2.46586546824454 33.146077766197,2.46563593269888 33.1458266664825,2.4653604794619 33.145655436492,2.46493579785167 33.1454499759417,2.46456851161286 33.1451303986717,2.46424715134675 33.1448678914879,2.46401761264017 33.1447765601764,2.46370770541686 33.1447650973033,2.46323709267267 33.144513985939,2.46284685494473 33.144285693754,2.46241070027141 33.1440459869383,2.46194011234442 33.1435437816035,2.46132033328019 33.1430415788631,2.46071203304608 33.1426421053085,2.46027589648924 33.141968713021,2.45959874349366 33.1416988628378,2.45940288204542 33.1412938595643,2.45905670709849 33.1409235199675,2.45877367851342 33.1405976073526,2.45840125449813 33.1404642508577,2.45796921718224 33.1405975215122,2.45758184647369 33.1407456097311,2.45723916903494 33.1408788795788,2.45683690032057 33.1409084489565,2.45631545512674 33.1408787514347,2.45561523680706 33.14071572096,2.45472135430595 33.1406119913558,2.45430421271356 33.1403897527772,2.45379769301698 33.1400934277038,2.45305280700687 33.1396934187465,2.45232283159384 33.1391897143669,2.45150347626072 33.1388489936385,2.45114595118353 33.1385675473556,2.45102679393195 33.1383601741845,2.45102681551388 33.138078760062,2.45122052308463 33.1376936714338,2.45153342793475 33.1374714937972,2.45160794265328 33.1367605111186,2.45169740657565 33.136375375221,2.45154846263647 33.1361827907179,2.45131010915325 33.1356791443781,2.45104199051779 33.1351458658867,2.45069938294309 33.1349829110619,2.45050572112236 33.1350273284766,2.45031203825464 33.1353531812161,2.45013322478159 33.1355012850825,2.44993953135279 33.1355012580977,2.44967136124993 33.1352938171663,2.44898605953967 33.135338207558,2.4485242065537 33.1355751758035,2.44824111435413 33.135649205883,2.44792824093403 33.1357084209838,2.44758557394883 33.1357083894841,2.44727270897185 33.1358713019444,2.4470492171262 33.1361082803586,2.44687041256841 33.1365822656696,2.44679587233023 33.1369229422966,2.44673624452025 33.1371303017984,2.44661703659077 33.1374561390769,2.4462892391737 33.1379449018665,2.44587203510723 33.1383744393141,2.44569321113985 33.138922488533,2.44564845928759 33.1397075554799,2.4458122587212 33.1404037600877,2.4460803556523 33.1407889149881,2.44642297682513 33.1410259315486,2.44661663009287 33.1411592534681,2.44672090368026 33.1413962498208,2.44672087855816 33.1417073060766,2.44670594753753 33.1420035629404,2.44681020460691 33.1421665166778,2.44698896665817 33.1423295160797,2.44759978106132 33.1426406497849,2.44831486726687 33.1430110129116,2.44883626961789 33.1435591139483,2.44926826208346 33.1441812450582,2.4494022794081 33.1447737546526,2.44956609742851 33.14538109976,2.44993848890952 33.1462550718236,2.4503555465671 33.1466550218965,2.45051938395251 33.1469512815608,2.45063853782254 33.1471290304755,2.45065341706541 33.1475289473406,2.45050438937343 33.1476918646537,2.45034048990992 33.1478696111578,2.4503255712881 33.1480917984823,2.45035534344511 33.1484028816855,2.4505787839033 33.1486399091522,2.45084692739738 33.1490695901003,2.45196425302709 33.1497214588538,2.45309645323741 33.1502844606397,2.45428825500402 33.1508029972997,2.45521189249983 33.1512770716361,2.45591205973902 33.1517955514922,2.4563291538303 33.1520325561698,2.45638871951557 33.1524769448942,2.45653765191675 33.153854598948,2.45743139219602 33.1544471593436,2.45799745991338 33.1549508220175,2.4583549606721 33.1552174590645,2.45847411599311 33.1559877056203,2.45848892360816 33.1567283010562,2.45828026018348 33.1572170929917,2.45813121901317 33.157661438116,2.45790769219311 33.1580909763051,2.45772886090918 33.1585649628574,2.45763941471837 33.1589944796497,2.45728180299328 33.159349891806,2.45656664152585 33.1596164296674,2.45585149066711 33.1597200633854,2.45540452825284 33.1598237050041,2.45503205749032 33.159779213152,2.45457021582107 33.1595718281531,2.4544659522409 33.1593348324017,2.45448087865478 33.1591126504142,2.45451070212798 33.1588608346926,2.4544660374453 33.1586978814156,2.45431707359223 33.1585645372673,2.45403402173006 33.1582978833302,2.45376588370661 33.1580608508921,2.45346794525161 33.1579719482036,2.45322958284689 33.158075619105,2.45309548606403 33.1583126146416,2.45308055898475 33.1587125782384,2.45333378313425 33.1589496090265,2.45361682259031 33.1590829320513,2.45372109514802 33.1593791757048,2.45369126280829 33.1596161483239,2.45348265825981 33.159823472962,2.45308037819608 33.1598234269299,2.4526930219248 33.1596900314489,2.45197791908057 33.159527021886,2.45135220939291 33.1593195677406,2.4506669112979 33.1593047117,2.45029445474809 33.1593787151121,2.44980280197856 33.1596304513623,2.44919194051794 33.1598377621772,2.44867047489376 33.159763660028,2.44832782230256 33.1594821677884,2.44783621121313 33.1590376961412,2.44695726409202 33.1586525209886,2.44648056312118 33.1578377610304,2.44575064197303 33.1569637559933,2.44505052408889 33.1564452826801,2.44466322862425 33.1561193782702,2.44436530097912 33.15580827648,2.44397798095048 33.1557045501743,2.443620433511 33.1556008384823,2.44339697054919 33.1554674970085,2.44312881619672 33.1553637880111,2.44292025209008 33.15537856904,2.44265208047449 33.1555266725713,2.44248818097331 33.155526646839,2.4422647068179 33.1554377549244,2.4421008349123 33.155097020691,2.44163902732288 33.1544896361737,2.44090907967656 33.1538082345261,2.44055159870519 33.1535120019994,2.44065592042437 33.1531713481357,2.4408943325917 33.1528454833245,2.44092416677386 33.1525788332115,2.44065602731692 33.1522825602673,2.44040279005844 33.1520603585637,2.44023893307603 33.1517344838351,2.44017937729824 33.151304920108,2.44009003632 33.1507864826028,2.44000070432561 33.150208791873,2.43986668484693 33.1498384577165,2.43959855644106 33.1496159479057,2.43926402775141 33.1490897850313,2.438766046864 33.1477007920469,2.43759006835693 33.1478467579036,2.43575347582206 33.1463485276171,2.43550031953634 33.1464215148922,2.43461368838471 33.1462752296581,2.43350994896893 33.1451784677681,2.43130255728581 33.145016503071,2.43075974423006 33.1449591408496,2.430569759726 33.1457829331022,2.4304337384525 33.1459234725585,2.43055131293992 33.1461431471548,2.43069082995549 33.1463975045366,2.43081871390778 33.146628757489,2.43110939792718 33.146929378022,2.43141170263639 33.1471143546117,2.4314116823585 33.1473340076331,2.43134188823948 33.1475420869504,2.43115581111077 33.1477154961365,2.43109765035307 33.1480738937877,2.43113249583814 33.1482472915107,2.43096968000841 33.1482819453851,2.43070222359083 33.1481200313213,2.43015570796199 33.1480043365024,2.42938824885206 33.1480505624615,2.42921381783351 33.1481661536072,2.42903938006436 33.1485823345426,2.42888816481705 33.1490100811182,2.4287718340692 33.1491603602442,2.42864390480418 33.1492297033227,2.42843458708876 33.1493799832907,2.42830665780203 33.1498077261384,2.42816707014785 33.1499811164807,2.42793448321823 33.1499695221064,2.42763214693398 33.1497382588621,2.42724843681413 33.1493219980878,2.42666706463115 33.1492641475283,2.42626007845622 33.1495415521265,2.42571351410457 33.1498536881419,2.42560882343453 33.1500386378779,2.42536460779232 33.1503507814818,2.42532968792056 33.1507438777205,2.4255273255754 33.1512294990668,2.42605054784249 33.1514607599005,2.42641100103265 33.1517729374382,2.42667841837365 33.1521660277514,2.42681791390904 33.1524781676882,2.42674810852946 33.1528481020966,2.42658526984851 33.1532180521374,2.42656197105421 33.1535995824441,2.42670146748124 33.1539233267042,2.42701539629475 33.1542817739098,2.42750374690933 33.1544205719809,2.42808514842624 33.1544784127043,2.42839910852367 33.1545824931041,2.42866654815918 33.1548715643197,2.42906187990315 33.1553572062381,2.42974789709406 33.1562474943175,2.430503636987 33.156536565079,2.43088733997617 33.1566175338752,2.43124780964349 33.1567678778817,2.43167804116886 33.1570453732085,2.43193383284505 33.1574731567317,2.43214309349719 33.157958749183,2.43237560294584 33.1582709334218,2.43267790356691 33.1584097107498,2.43306162381308 33.1585831558826,2.43330579819001 33.1589068988017,2.43358484061222 33.1595775030347,2.4341080374568 33.1601440568882,2.43461961804569 33.1603521994766,2.43498007217715 33.1604909859245,2.43543356119461 33.1607453564467,2.43565446978707 33.1611500596709,2.43620095427224 33.161300405735,2.43663118512806 33.1613813762221,2.43699165437233 33.1614507787432,2.43729398337443 33.1614739258735,2.43750329134829 33.1616126777957,2.43765444373099 33.1617514107809,2.43765442696319 33.1619826277527,2.43760788477925 33.162202265508,2.43741017663664 33.1623756607773,2.43723572982026 33.1626184415217,2.43721244368384 33.1629190444381,2.43732869126778 33.1633815230658,2.43760771466078 33.1637052637633,2.43785187079867 33.1640405698892,2.43813091040333 33.1644336745198,2.43835180118872 33.1649886368242,2.43858430021211 33.1654164207308,2.43877030053378 33.1657054745067,2.43897957546182 33.1658673820211,2.43939817591278 33.1662142857949,2.43996792243878 33.1665265180204,2.44063069974962 33.1669659314022,2.44136323190458 33.1674053216799,2.44189808060287 33.1676943923157,2.44223526655628 33.1681106267377,2.44250266650297 33.1687118401671,2.44277004294212 33.1696599059585,2.4431769148901 33.1700067610923,2.44333966813564 33.1703883319742,2.44375823988025 33.1707930350878,2.4442465793548 33.1711515077996,2.44485120780315 33.1714059335123,2.44547910614277 33.1714406657148,2.4458628370915 33.1712210384595,2.4461419458646 33.170908927797,2.44646757974281 33.1708049127811,2.446746673629 33.1708511706611,2.44685132256752 33.1710014612562,2.44681641833643 33.1712326778704,2.44675824705713 33.1714523569682,2.44688613122025 33.1716373792864,2.44722332953392 33.1716836594648,2.44750240410931 33.1718224719651,2.44811868887179 33.1719265862586,2.44861869400421 33.1719497629314,2.44903731225601 33.1719729416978,2.44947918623397 33.1720886441204,2.4501885004523 33.1721465481801,2.4509559646148 33.1722853801214,2.45171178905995 33.172458871103,2.45228155590883 33.1728635702264,2.45271175197553 33.1731988550379,2.45278147914222 33.1734878785576,2.45272329897365 33.1740659140761,2.45252554205415 33.1745630173805,2.45229290967081 33.1748636124967,2.45231612680705 33.1750601658991,2.45240912746659 33.1753607534624,2.45237420291422 33.1754879054253,2.45221138973127 33.1756612848267,2.4519090297502 33.1757421676337,2.45156016871576 33.1758692799683,2.45109501751406 33.1761351395132,2.45072287536791 33.176585940597,2.45005999988216 33.1770335273579,2.44969815627013 33.1772302006944,2.44950159231883 33.1777421756447,2.45030672124002 33.1781077406373,2.45141042576452 33.1792040959182,2.45214309834587 33.1799349250518,2.45207062239795 33.1814701550108,2.4534636759846 33.1827125820405,2.45346350577135 33.1826396787984,2.45479344777131 33.1833704485545,2.45427765921209 33.1844667790291,2.45479319531164 33.1858557057732,2.45515488789859 33.1873539958713,2.45563417654848 33.1891083455851,2.45600486114261 33.1906431106071,2.45600464166372 33.1907160893326,2.45526276472192 33.1902774405488,2.45424049942593 33.190350398965,2.45335386804132 33.1901771721266,2.45282915798819 33.1900579393345,2.45247633608374 33.189253912537,2.45173458420482 33.1891806735657,2.45063084191641 33.1883036481805,2.4504862118527 33.1876456036394,2.4504139275716 33.1866224009516,2.45019693973984 33.1861108447324,2.45041414309475 33.1847221725445,2.4498262714522 33.1847221018105,2.44931058357856 33.1842101628935,2.44879496660729 33.1843562596902,2.44827925848783 33.1834791659227,2.44761893716161 33.1825288608175,2.4460086736941 33.1823093021644,2.44372882000349 33.1816147976829,2.44214566201101 33.1812492232511,2.44096958106308 33.1816876535392,2.44045383347196 33.1820959533245,2.44027124513846 33.1822520078669,2.44015808914936 33.1826468273382,2.44005875263707 33.1828902974799,2.439979293435 33.1830218976685,2.43989984951503 33.1832521849519,2.43966816005439 33.1834232374752,2.43935705188081 33.183561387661,2.43905256801312 33.1836534868533,2.43884737216033 33.1837455896161,2.43866203209929 33.1841140580723,2.43835089761707 33.1843180223989,2.43811259182022 33.1845812168073,2.43791399122697 33.184646998689,2.437741893453 33.1846667197922,2.43758965783214 33.1846732787447,2.43743742402794 33.1846469354771,2.43727857676906 33.1845152878195,2.43700722363171 33.1844560369671,2.43681528549601 33.1845086593862,2.43665642734381 33.1847455201828,2.43637840446756 33.185008706965,2.4361202346185 33.1851534488911,2.43590841250918 33.185238975182,2.43575616777972 33.1852521183069,2.43562378976435 33.1851796989612,2.43537890318403 33.1848966819617,2.43498181369458 33.1846400119254,2.43476342810157 33.184383336567,2.43450532995337 33.1841990704935,2.43442592940111 33.1839226822018,2.43437963597833 33.1837055131272,2.43428700206989 33.1834883404923,2.43417451232573 33.1832382603813,2.43402231363757 33.1830408233834,2.43387010861184 33.1829552567401,2.43371788737778 33.1829025895673,2.43354580494197 33.1828301859505,2.43341343860408 33.1828432998439,2.43306925846392 33.1828169497726,2.43285745992571 33.1826721337379,2.43252653911641 33.1825141815194,2.43238094660472 33.1822180243255,2.43212285334216 33.1818231653714,2.43191772370295 33.1814085815696,2.43183173503472 33.1810729649672,2.43175235538036 33.1807702602048,2.43173915841668 33.180507031085,2.43167300575626 33.1801845678211,2.43154067288142 33.1800002997531,2.43143479608935 33.1797962916786,2.43134216062625 33.1796186130227,2.43130247101707 33.1794146172431,2.43130249832143 33.1792501041388,2.43130252031855 33.179013188809,2.43117017571018 33.1787894259654,2.43097826007985 33.1786906961551,2.43081280246598 33.178519579902,2.43063411757518 33.1780260260759,2.43051504470813 33.1774666621071,2.43035626693732 33.1769072982904,2.43019087001939 33.1766111606245,2.43007838947184 33.1764137430063,2.43005855872832 33.1762294805595,2.42999239480353 33.1760846930472,2.42986665643992 33.1759464818626,2.42970782267506 33.1758082664257,2.4295158952769 33.1757029427919,2.42924453760815 33.1756239441596,2.42898641429234 33.1755054577298,2.42870182051312 33.1754330405669,2.42845693412797 33.1753677134236,2.42835375705113 33.1752796574492,2.42804200149285 33.1751917006465,2.42775260235693 33.1750478056903,2.42753556247741 33.174792026506,2.42742304726034 33.1744962876977,2.42734269351645 33.1742005601239,2.42734273189694 33.1739447902956,2.42730256939411 33.1737449452523,2.4270774972884 33.1735690651999,2.42674791373405 33.173409188176,2.42655499364446 33.1732013608224,2.42641031467007 33.1730095210637,2.42628171222299 33.1729455646007,2.42616113260674 33.1730174780137,2.42600033895124 33.1731453285048,2.4257511074832 33.1732412161503,2.42556619370351 33.1732571719498,2.42533305526335 33.173193204257,2.42512404414633 33.1730653006395,2.42495523780719 33.172913430061,2.42487486514288 33.1726656493861,2.42480254408872 33.1725617281725,2.42466589095339 33.1725617098198,2.42452118607493 33.172705553923,2.42433626527264 33.1728094302016,2.42411919415888 33.1728333675854,2.42379762317554 33.1727933477634,2.42335547255262 33.1728332818445,2.42312233012285 33.1729211715358,2.42289722174695 33.1730650082792,2.42265602755249 33.1732008450862,2.42235855919921 33.1733206994506,2.42208521173002 33.173352644908,2.42189226687225 33.1733925860302,2.42171539960585 33.1735843821218,2.42150635552907 33.1738401159653,2.42127318614955 33.1740878682973,2.4211284483656 33.1743755904832,2.42103997963402 33.1747272585191,2.42098365979101 33.1749750210174,2.42091931405009 33.1752148000723,2.42092732219005 33.1753746557893,2.4209514193159 33.1755664877089,2.42102374630494 33.1757263487618,2.42109607834155 33.1758782159327,2.4211523327822 33.1759981091122,2.42118447435908 33.176062049987,2.42118446600176 33.1761659442161,2.42111209953355 33.1763177812357,2.42093521756707 33.1764056889516,2.42085481386547 33.1765016079771,2.42091107556221 33.1765975198595,2.42091910230007 33.1767174036472,2.42087889093409 33.1768053122337,2.42079848720821 33.17685609592,2.42069010547552 33.1769368582504,2.42056180609276 33.1769666102317,2.42049338120208 33.1769580943988,2.42039930358252 33.1769708370544,2.42030094657634 33.1770601059578,2.42020257951546 33.1772216516387,2.42010847953894 33.1773151828875,2.42009136176189 33.1774002208788,2.42014694267224 33.1774384961409,2.42023674067893 33.1774597667447,2.42033936889662 33.1774640363707,2.42047621029603 33.1774683039854,2.42060449850732 33.177476823754,2.42072851046878 33.1775108500154,2.42083969019147 33.1775286000549,2.42087984549493 33.1775227080882,2.42088355018004 33.1774845305648,2.42099880068877 33.1774983552981,2.42125295358113 33.1778096540077,2.42142465571436 33.177959949074,2.42159160577409 33.1782187887398,2.42165282807007 33.1784776203997,2.42165279378765 33.1790409115799,2.4212851798501 33.1795433009159,2.42091757381716 33.1798020911067,2.42061125667481 33.1799999522684,2.42009054979756 33.180273946201,2.41961577601446 33.1806240931306,2.4193400747787 33.1811112966363,2.41927875287787 33.181491915538,2.41917150277012 33.1817964064308,2.41904894869887 33.1821161205777,2.41891107837674 33.1822988207783,2.41888042542355 33.182496748375,2.41886508451405 33.182801267831,2.41895692802847 33.1831210311901,2.41918659655742 33.1836387172782,2.41937029566403 33.1840497979076,2.41933961133544 33.184293397474,2.41929363566609 33.1845826565162,2.41912514068324 33.1847957907783,2.41897197020848 33.1850698317437,2.41886473372428 33.1851307102972,2.4186962699689 33.1849631990862,2.41845126692719 33.184734810533,2.41839004172931 33.1843998507617,2.41837477345274 33.1840648352035,2.41794602454894 33.1836080315552,2.41762449012194 33.1832121550444,2.41748671679521 33.1830598667097,2.41722639727849 33.1828009928822,2.41690483566796 33.1823898597235,2.41653735219715 33.1822680039156,2.41613920218944 33.1822222850169,2.41581761163255 33.1822374612942,2.4154500704614 33.1821764313496,2.41448528849071 33.1819325267889,2.41223414594697 33.1819172607652,2.41192786537916 33.1817497521579,2.41169817593909 33.1816279397675,2.41162162165084 33.1813386624295,2.41163697461011 33.1811255166538,2.41169825970718 33.1808514474677,2.41159109746953 33.1808666484482,2.41140732585068 33.1811406587959,2.4110703782697 33.1813233295815,2.41082532768087 33.1813689404401,2.41033527024936 33.1811404905621,2.40979930623046 33.1809120955115,2.40967682372629 33.1806532520107,2.40956965937804 33.1804857439221,2.4093399697359 33.1804704722473,2.40898774671432 33.1804399894656,2.40874272555409 33.180242010883,2.40835989859651 33.1800896960524,2.40788518072623 33.1801657739072,2.4075176314021 33.1804549867791,2.40701222649806 33.1808051185103,2.40664464152105 33.1813684152624,2.4063689118445 33.1818403839563,2.40627696379652 33.1825559569302,2.4061849827942 33.183088823118,2.40606239785459 33.1833476508559,2.4060623628625 33.1835912317199,2.4058938744458 33.1838195626791,2.40554161848758 33.1840478791406,2.40508216448955 33.1843370983038,2.40463801541022 33.1847176952396,2.40439293753346 33.1851592311649,2.40443881971128 33.1853571897248,2.40466850461485 33.1856769851847,2.40515851209912 33.1859510928005,2.40555664188605 33.1862099420954,2.40570974763961 33.1864687664555,2.40567908379999 33.1867428139212,2.40563310368631 33.1870473066981,2.40555649106158 33.187199550386,2.405495213533 33.1875192692019,2.4054185987038 33.187854244644,2.40557169359852 33.18831104704,2.40590854100677 33.1888745054146,2.40682731017807 33.1894988875642,2.40789921086968 33.1895750857644,2.40841988046458 33.189529492712,2.40901713682641 33.1894381921122,2.4093846886121 33.1893621654451,2.41010446313369 33.1895754759846,2.41123767758891 33.1901084454146,2.41185016773341 33.1913113609569,2.41270758802631 33.1919660953227,2.41304440587428 33.1923772210866,2.41335062984196 33.1925751899112,2.41364156994845 33.1925904626784,2.41397847844206 33.1925296391827,2.41452979457687 33.1924687789744,2.4148207715571 33.1924993094339,2.41538738968968 33.1926516359819,2.41590804807302 33.192895301603,2.41633680774438 33.1932303301699,2.41684212578114 33.1933826268163,2.4171483863609 33.193748052087,2.41727084688475 33.1942048119643,2.41727078120385 33.194600636861,2.41704101237717 33.1947985311296,2.41679595791731 33.1948746336965,2.41662749162173 33.1947680127501,2.41632122463907 33.1947070088438,2.41560147075286 33.1946308233704,2.41518800052092 33.1944632948671,2.41483579991393 33.1945393886644,2.41460607716165 33.1949351939973,2.4142384821307 33.1955137091686,2.41391680201871 33.1961074989813,2.41394734418141 33.1965338225197,2.41405448104566 33.1967622261401,2.4142229030864 33.1969297440882,2.41449853187925 33.1968080034945,2.41492734491215 33.19689942594,2.41541738333355 33.197203974071,2.41570830709953 33.1976150862158,2.41590733048817 33.1979196181651,2.41609105525928 33.1982241310817,2.41613695291561 33.1984525263521,2.4162441172541 33.1983003310504,2.41664230663238 33.1979806548943,2.41702520647141 33.1976152413897,2.41697931769833 33.1973716140807,2.41682621219842 33.1969148433928,2.41674970835683 33.1965646588066,2.41673444530171 33.1964581036012,2.41688760199328 33.1964885851115,2.41710199519482 33.1969606453311,2.41762260632332 33.1974174273952,2.41777568070336 33.1977371704555,2.4178522044411 33.1980873588651,2.41789809539736 33.1984223161762,2.41789804615626 33.1987420682259,2.41803582520206 33.1989400377572,2.41831145007519 33.1991532081147,2.41841861740801 33.1992293258543,2.41835734970555 33.1991531321041,2.41789793843234 33.1991378553667,2.41754571605318 33.1991834866445,2.41723942702351 33.1995945278384,2.41694839809714 33.199853310299,2.41662676339132 33.1999903044961,2.4163970313831 33.1999902798199,2.41622857613199 33.1999293202705,2.41583041910022 33.1995791032791,2.41558544509647 33.1991679932311,2.41540173643554 33.1989091050836,2.41500360760692 33.1990917729655,2.4147585548412 33.199624640434,2.41463596325381 33.2003859042504,2.41463585050628 33.200812234986,2.41478892831318 33.2009036160361,2.41498799819626 33.2009645555284,2.41524832905549 33.2010711777211,2.41555459544515 33.2012538949036,2.41564645289498 33.2014366030733,2.41567705386789 33.2016497586979,2.41569233615454 33.2019237960627,2.41556978228949 33.2022130541412,2.41541659786861 33.2023957237116,2.4151868588141 33.2025022735548,2.41500307349346 33.2027762925105,2.41475800658102 33.2032178373939,2.41483451076084 33.203781181482,2.4148956823049 33.2042988300066,2.41481903353167 33.2046794347771,2.41463520657422 33.2049687106874,2.41460453447915 33.2050453071701,2.41454801797545 33.205197064725,2.41443604459577 33.2054710038617,2.41367029838359 33.2057601227999,2.41259826673127 33.2059427568043,2.41213881654206 33.2061253883891,2.41166405132226 33.2064603024017,2.41138834626221 33.2070235671996,2.41092883689124 33.2077695498752,2.4105764989239 33.2082262861497,2.41043860172632 33.2088352606773,2.4102087962488 33.2092158672804,2.41005559637861 33.2097791375839,2.40964202829749 33.2099313358699,2.40928978025702 33.2100835317347,2.40892221809904 33.2101596155397,2.40864655328699 33.210129118116,2.4083402759012 33.2100072553592,2.4079421280477 33.2098092221022,2.40725302395235 33.2098548484664,2.40693142155134 33.2099766101766,2.40667106287379 33.2102354056274,2.40645662525314 33.210616033108,2.40644125203714 33.2110271572072,2.40673215607612 33.2115296241121,2.40696178929415 33.2118493864049,2.4071761358872 33.2120321006499,2.40725267782147 33.2130064911351,2.4071146980155 33.2142092506213,2.40691542593042 33.2147725891139,2.40696127904409 33.2154424639625,2.40674677526346 33.2161884355361,2.40634848982589 33.2166298851868,2.40584305402382 33.2168429892773,2.40553673794813 33.2169190788274,2.40530701427595 33.2169190352323,2.40503136138925 33.216934190172,2.40458725006528 33.2169645993344,2.40432690549994 33.217223315595,2.4036224154923 33.2172994001535,2.40336206360919 33.2173906128432,2.40248914620728 33.2175732951384,2.40236660413561 33.2178016261009,2.40207559962201 33.2180452176715,2.4020143041186 33.2182888344569,2.40210614956115 33.2185172310072,2.40222862560499 33.2187608307787,2.40221327226842 33.2189739704985,2.40213666740895 33.2196895617116,2.40219780817486 33.2200245211783,2.40224369621331 33.2202529031431,2.40227428736826 33.2205878413948,2.40218234839669 33.2207857435374,2.4020291752556 33.2206638957189,2.40173822722928 33.2203745887499,2.4015545050553 33.2199482679692,2.40144737550079 33.2196437736475,2.40149336708465 33.2193697188771,2.40147809729162 33.2191565328649,2.40126373524467 33.2191869318127,2.40094213427063 33.2191868902843,2.40068179460257 33.2191411489889,2.40026832132021 33.2185320834681,2.399885566951 33.2180144062514,2.39973250911639 33.2176794150047,2.39948753812385 33.2175728004684,2.39924252959032 33.2174509439183,2.39889032477793 33.2173138647589,2.39855343648158 33.2170702414235,2.39841564849369 33.21665913725,2.3982472589534 33.2161871481289,2.39817076357384 33.2159435225555,2.39801766126479 33.2157312905853,2.39792660558142 33.2155695732902,2.39779151935112 33.2148923318898,2.39702261915205 33.214079829055,2.3958466182385 33.213538313054,2.39484247001605 33.2129965186573,2.39384736868424 33.2134475247006,2.39302400769939 33.2132669450887,2.39220979271853 33.2135806053311,2.39205594210378 33.2139889801946,2.3918477936766 33.2145304929003,2.39103346536482 33.2157939559741,2.39112373747829 33.2158566566961,2.39068068881633 33.215980892355,2.39008766853825 33.215801440366,2.38958251334331 33.2153708937266,2.38925781956957 33.2149762311849,2.38898724816298 33.214563636664,2.38875276308715 33.2141510674541,2.3886806587826 33.2138999063432,2.38842810632965 33.2138101729057,2.38812140127713 33.2140433263182,2.38792289928308 33.2141688597244,2.38774245686331 33.2144378688597,2.38741765372657 33.2146351587413,2.38729132637125 33.2151373946625,2.38723712098916 33.2152809096469,2.3873453520112 33.2155679227924,2.38745356037378 33.2159087256789,2.38741742199582 33.2161239305472,2.38714675343401 33.2164647107238,2.38696627676032 33.2168234304435,2.38680383898048 33.2175229668783,2.38669547415461 33.2179893990101,2.38709232973389 33.2181867283565,2.38721859456348 33.2183481670065,2.38723661148666 33.218491650832,2.38714637674624 33.2187786355615,2.38707416173693 33.2192809111841,2.38727254659433 33.2196755538565,2.38741682131618 33.2198908210967,2.38754308209026 33.2202136869809,2.38750694553432 33.22033920709,2.38725433356039 33.2204826706186,2.38703780321475 33.2206261456243,2.38689344192019 33.2208055190624,2.38689341293864 33.2215589039476,2.38701958635855 33.222114967975,2.3870736232987 33.2229041993209,2.38701936749356 33.223872735859,2.38655011028681 33.2243569736832,2.38613505838383 33.2246080402458,2.38579221371966 33.2247335623199,2.38555764413964 33.2248231844004,2.38516069874702 33.2249487005207,2.38489004463253 33.225432961871,2.3846193305071 33.2257737223601,2.38433059811844 33.2259709938612,2.38409601570053 33.2259530061177,2.38378929979543 33.2262219938946,2.38335624109398 33.2264192504352,2.38303144778418 33.2263833376868,2.38279690389426 33.2262039451131,2.38267063728642 33.2259707405486,2.38254438044276 33.2256299246452,2.38249030943955 33.2254325945345,2.3823640465814 33.2251276334297,2.3821836732563 33.2250378678886,2.38169654649388 33.2248763244408,2.38102900888294 33.2244995448716,2.38041563376578 33.2242483156504,2.37974811072235 33.2238894792705,2.37917081605442 33.2233871170002,2.37841312291292 33.2230462383446,2.37796212133132 33.2226515721382,2.37765546650204 33.2224542429881,2.37752920311533 33.2221313688595,2.37749317001189 33.2218981626309,2.37734886962919 33.221754596407,2.37691587843797 33.2215931272795,2.37669939732189 33.221341981693,2.37653705700243 33.2212343187231,2.37628448261612 33.2212522093845,2.37599580344361 33.2211266069489,2.37572518921281 33.2205884096669,2.3752020495677 33.220229616117,2.3748773463241 33.2200322532813,2.37453457438912 33.2197990115585,2.37415572361737 33.2194760689452,2.37368667622648 33.2193504727857,2.37345214631376 33.2193504471603,2.37328976542669 33.2191889817001,2.37309132666564 33.2190813194311,2.372838752037 33.2189736628874,2.37262226103303 33.2191171253388,2.37240573090849 33.2192605820578,2.37215311623065 33.2192605365464,2.37186443989517 33.2192604825088,2.37152163629295 33.2193680707073,2.3713051118738 33.2197088409847,2.37108855021237 33.2200675705781,2.37101632376771 33.2207491621595,2.37090796090542 33.221233471478,2.37096200943579 33.221646049875,2.37112432387247 33.2220765678391,2.37130467709444 33.2222559441085,2.37134073264772 33.2224891262168,2.37134069493594 33.2226505601203,2.37134066880457 33.222829913283,2.3712323861469 33.2228657613687,2.3710699994797 33.2229016065573,2.37088957099756 33.22308095675,2.37076324559492 33.2232065396495,2.37090756425917 33.2236012126063,2.37126834547254 33.2243187439765,2.37157494756742 33.2249286337826,2.37175527056917 33.2256281939109,2.37184536679907 33.2263097969428,2.37180917023336 33.2268658224465,2.3716647404894 33.2278344112543,2.37159241127059 33.2285022721453,2.37148905536894 33.2287430886952,2.37146219326797 33.2309090337879,2.37137135982598 33.2310232693047,2.37140749390901 33.2313198696351,2.3715041190525 33.2317387209684,2.37158064792658 33.2321766324169,2.37178164669161 33.2325288715939,2.37198266070371 33.2329287288965,2.37231771436638 33.2332714791712,2.37270065232406 33.2334238297215,2.37296872389222 33.2337475347217,2.37330379019917 33.2340236345826,2.37358141610988 33.2342616602038,2.37386862212731 33.2348900368853,2.37455790839666 33.2351185529104,2.3749025660721 33.2352709057019,2.37518021195128 33.2353851913916,2.37551531364664 33.2353566860935,2.37582171606972 33.2352900804263,2.3759845008419 33.2351568486879,2.37619517175968 33.2350140891235,2.37635796957132 33.2346143611966,2.37679848332267 33.2344525768737,2.37703788372812 33.234347907033,2.37727727436177 33.2342242092749,2.37757411755496 33.2341195991501,2.37816777954559 33.2340910661014,2.37831140770464 33.2339863864291,2.37849334900894 33.2337008513128,2.37872319498035 33.2334248390243,2.37897218935304 33.2333296901996,2.37922115380237 33.23339637359,2.37951796452064 33.233548713748,2.37971901117036 33.2338247810566,2.37979556347387 33.2340437062649,2.3797093521238 33.2341959915343,2.37958485198762 33.2344720134958,2.37939330677405 33.2347861399502,2.3793645283343 33.2351193218519,2.37944107059059 33.2354715666852,2.37966123275666 33.2357381412977,2.37989098414656 33.235928562836,2.38012074949691 33.2359666855121,2.38038884029312 33.2359381461149,2.38049416923752 33.2358049173743,2.3807239894037 33.2357573524684,2.38090592099754 33.2357764268415,2.38111656577117 33.2358621314758,2.38130804899743 33.235985935142,2.38163357432778 33.2360050291496,2.38195911769639 33.2359955494886,2.38218891654659 33.2359099198032,2.38243787949885 33.2357290786744,2.38257195933822 33.2355387284572,2.38276349009906 33.235557792176,2.38291668466318 33.2355958953565,2.38306987685275 33.235633989498,2.3831751943196 33.23581487312,2.38329006176275 33.2360147748396,2.38329002729218 33.236176586535,2.38320382541492 33.2363193571189,2.38310805132259 33.23649069815,2.3830888725539 33.2366525203464,2.38306969450595 33.2368810048809,2.38321327821663 33.2374522602437,2.38383554777927 33.2377093023815,2.38397912727558 33.2380044125698,2.38407482447569 33.2382709522012,2.38409392813181 33.2384994147018,2.38411303837592 33.2387469174234,2.38414171983777 33.2390515557019,2.38428528984705 33.2393466577397,2.38433311293889 33.2396702972914,2.38426603148526 33.2400224809157,2.38412234650458 33.2403175746157,2.38412229468347 33.2406507611904,2.38421798550425 33.2419359003062,2.38452415520451 33.2424594582885,2.38455278710863 33.2427735536298,2.38434208343901 33.2432018094402,2.3837387890822 33.2432969491354,2.38344195032121 33.243306427567,2.38321215064186 33.2433063905429,2.38300150361788 33.2435348251111,2.38285783889519 33.2437252027767,2.38282908036404 33.2438679980221,2.38287692961642 33.244067940078,2.38310669104503 33.2442297789746,2.38318326149219 33.2443059221186,2.38312579862989 33.2443439738573,2.38298216866488 33.2443249150365,2.38286727353185 33.2442487364325,2.38272366305543 33.2441820657438,2.38251302703072 33.2441630035701,2.38237898273994 33.2441915389721,2.38225450362917 33.2442962343518,2.38216831104314 33.2445627431402,2.38201506480001 33.2448292755626,2.3819958670973 33.2454099217654,2.38188086459309 33.2462408979839,2.38160718270173 33.2474278569133,2.38135651527841 33.2476196268251,2.38109262839496 33.2476129957156,2.38097958845824 33.247496546237,2.38078105492806 33.2473092359836,2.38057744426678 33.247207971885,2.38038399968432 33.247162381486,2.38017527168686 33.2470965537312,2.38001745823563 33.247091458082,2.37982399628841 33.2471724148438,2.3796763389012 33.2473444715122,2.37948793580754 33.2473596313683,2.37935047282954 33.2473393631233,2.37922319788295 33.2472482169099,2.37899920474322 33.2471773289647,2.37884648392458 33.2470355667275,2.37861740816687 33.2468685023874,2.37841379375321 33.2467824219982,2.37821525465302 33.2466609198964,2.37806254290544 33.2465141021056,2.37786401561106 33.2464027232786,2.37771639283271 33.2462306250964,2.37766551193595 33.2460129774527,2.37764009599799 33.2458105042542,2.37755867376998 33.245683950176,2.37745687372952 33.2456485049805,2.37737542244667 33.2456636731166,2.37728377864982 33.2457092036574,2.37715649277453 33.2458407548254,2.37689173031767 33.2458711000852,2.37675935543654 33.2458862582834,2.37661170991466 33.2458811628642,2.37641824793499 33.245850767117,2.37626551975632 33.2457039523526,2.37608226479595 33.2455773876224,2.37592446300305 33.2454407051257,2.37579211800669 33.245385008209,2.37567503188014 33.2453748580265,2.37551720833818 33.2453900072826,2.37531865190746 33.2454507014466,2.37507426633952 33.2454658641885,2.37495207672239 33.2455417399609,2.37469241597956 33.2456075042247,2.37449894131551 33.245693515741,2.37431055384687 33.2457795245344,2.37410689301222 33.2458402258026,2.37390323760889 33.2458401951811,2.37373013889632 33.2458401519546,2.37348576418938 33.2458552957486,2.37325666103189 33.2458704296367,2.37297155524247 33.2458937372992,2.37251174159484 33.2458460495554,2.37198513031037 33.2457698393707,2.37165959746814 33.2455317866491,2.37122876955918 33.2453032325668,2.37068304134991 33.2450651777072,2.37023306326246 33.2449032982412,2.3699171210749 33.2447699944607,2.36970649684705 33.2446747783171,2.36956289058949 33.2446461825319,2.36934267223789 33.2445794790011,2.36894053824491 33.2445208796243,2.3689237092328 33.2445018304004,2.36844678680063 33.2446687365025,2.36814820184348 33.2455046112342,2.3679399690643 33.2456299038584,2.36755996726666 33.2450030363742,2.3671439109368 33.2448775816638,2.3665920582886 33.2464647705908,2.36482758501397 33.24738411969,2.36301799454568 33.2471798745101,2.36196856413696 33.2470909741007,2.36150717644462 33.2463806983374,2.359869772811 33.2459206724783,2.35877515195785 33.2458788083573,2.35726428855319 33.2464217041014,2.3565042329668 33.2476752296254,2.35621450099138 33.2489709496387,2.35612379718169 33.2500154478382,2.35634073994553 33.2508283389594,2.35653058250996 33.2516608036596,2.35615045200713 33.2529936406532,2.3561502089761 33.2537553910034,2.35641243614417 33.2542073742872,2.35652996580817 33.2543979016227,2.35632184691111 33.2543500333775,2.35584235807382 33.2542549468021,2.35538097215253 33.2539450832051,2.35469344748327 33.2537071885371,2.35409638078366 33.2530645889911,2.35368937765756 33.2523505530836,2.35303811477514 33.2517793160586,2.35246824966169 33.2515172759673,2.35200689372808 33.2514457551713,2.35129218360668 33.2514788217873,2.35073125568339 33.2514933920202,2.35047793346056 33.2515490202234,2.35035126358364 33.2517074802554,2.34999839685653 33.2518738182777,2.34969076432703 33.2517309570903,2.34925652811379 33.2515644877966,2.34883134328044 33.2514929934038,2.34825234003414 33.2513737860386,2.34806237192746 33.2508740908847,2.34832482902757 33.2508026921065,2.3482796062836 33.250357484794,2.34831587514856 33.2499161777156,2.34816215345647 33.2494580051509,2.34799034038414 33.2492207281329,2.34768278057634 33.2491695180967,2.34737518734935 33.2491694667699,2.34708567920139 33.2493054528582,2.34679614664779 33.2497971943381,2.34606324082476 33.2501535413755,2.3457917628466 33.2504413397182,2.34570123972723 33.2508263675466,2.34550213346298 33.2510164507498,2.34595445559214 33.2513975849161,2.34598152808818 33.2517067687082,2.34602670776768 33.251897363439,2.34618952154208 33.2520638210757,2.34655137647979 33.2522780596338,2.34691322271065 33.2524686594289,2.34710317776658 33.252897008605,2.34710309985013 33.2534204495479,2.34760964356596 33.2539202992055,2.34820666261924 33.254420055731,2.3482970423972 33.2551103847039,2.34842357548658 33.2557052441121,2.34906581194048 33.2562764991888,2.34973519380779 33.2568955027745,2.35021457692544 33.2575616715385,2.35040444300359 33.2578112912252,2.35056724485612 33.2578950608383,2.35062151202412 33.258204280677,2.35085667969855 33.258442083022,2.3509561537589 33.2587517909838,2.35078420067828 33.2591559464664,2.35066651262828 33.2596557108367,2.35078403174891 33.260120062956,2.35091965156565 33.2612859615552,2.35103704497512 33.261976287079,2.35113643306556 33.2626665974198,2.35115439672519 33.2630235243837,2.35099148091967 33.2632134866778,2.35077431401072 33.2631184148419,2.3503943530256 33.2629041271945,2.34979728374505 33.2629517929719,2.34917302344122 33.2627611459046,2.34873879778391 33.2621663141474,2.34825941285967 33.2616664597194,2.34764430292398 33.2614757375539,2.34680295657108 33.2615947154485,2.3457534681085 33.2619037746042,2.3451291585491 33.2622842611681,2.34469482501714 33.2625461898273,2.34455002165573 33.2631887245466,2.34462227716234 33.263474344136,2.34491173091809 33.2635935611853,2.34514693344108 33.263879235286,2.34572589490941 33.2641407284442,2.34625057816805 33.2645219612818,2.34680237991603 33.2649740152376,2.34730893241938 33.2652596391768,2.34761647993007 33.265545299151,2.34811401684096 33.265759527541,2.34840348363038 33.2660215198093,2.34859342292823 33.2664257168197,2.34869286370777 33.2667590448774,2.3485932814056 33.2669967493259,2.34816802120808 33.2674492555777,2.34809555718764 33.2678062449936,2.34825833647832 33.2685916924505,2.3490000482568 33.2693292921895,2.34938893128402 33.2708521393161,2.34946101182024 33.2715660634944,2.34950610786438 33.2722924091089,2.34983166159972 33.2730777047334,2.34977722459459 33.2738388909726,2.35003944082147 33.2746405797363,2.35044640235578 33.2746956746082,2.35047353277969 33.2756951565961,2.35047333449304 33.2766946063955,2.3503102875214 33.2772184798903,2.35011114653158 33.2774561954715,2.34975826176113 33.2775752918083,2.3493692122573 33.2776224219543,2.34891684738223 33.2775509580658,2.34855497731134 33.2777178619222,2.348292577773 33.2780269909133,2.34805729107796 33.2783839381982,2.34801198401964 33.2787886231312,2.34774048958365 33.2791213525725,2.34745996240177 33.2792883027529,2.34743278751734 33.2793834037286,2.34793940642653 33.2794784813934,2.34831936581557 33.2796690684468,2.34843693983572 33.2799164052601,2.34841879577551 33.2800024131665,2.34841877843217 33.2803114785635,2.34786684253869 33.2808111741086,2.34764961102321 33.2814536449777,2.34738711489035 33.2816913318466,2.34690757008556 33.2817866829182,2.34584903933835 33.2822383626715,2.34446474049283 33.2830116956832,2.34364129674022 33.2835349041784,2.34294456311291 33.2838918206541,2.34275450114391 33.2843201820124,2.34282679053312 33.2846771769504,2.34301670674085 33.285057789006,2.34325185352597 33.2855339677748,2.34349602768398 33.2858673313345,2.34358643025868 33.2865334586015,2.34356819901718 33.286961814716,2.34361334623934 33.287271038837,2.34385755417719 33.2875330215242,2.34399320657705 33.2880091305818,2.34390263706239 33.2882874096476,2.34362890098526 33.2889842389716,2.3429434421466 33.2895552357017,2.34230097932598 33.2898075493716,2.34189380730606 33.2899260619086,2.34141428632006 33.2898309580121,2.34091671559923 33.2896167320077,2.34065439424563 33.2890691692149,2.34043737756089 33.2884266254518,2.34031989842317 33.288212388689,2.34000329419927 33.2879266844421,2.33931577351281 33.2879266050192,2.33892674813844 33.2880457051868,2.33857388655267 33.288236169398,2.33809435078482 33.288164661193,2.3375153510306 33.287974005064,2.33706303529201 33.287807521656,2.33661071452372 33.2878074128548,2.33607693549622 33.2878786440867,2.33528982288236 33.2876519899142,2.33472894922414 33.2876518978322,2.33427659409874 33.2873426226232,2.33377001997964 33.2870568910259,2.33293774519769 33.2869033549674,2.33256684547445 33.2868790705185,2.332014977129 33.2869031402833,2.33150833437634 33.2869744968936,2.33134547186619 33.2871644619994,2.33117353790215 33.2873071714068,2.33082067155343 33.287569070644,2.3305582517371 33.2879024292359,2.33063055999768 33.2883307574076,2.33055809495793 33.288616289813,2.33041328243783 33.2889017686154,2.33000610390745 33.2890444756394,2.3296441903428 33.2892343866737,2.32920989019962 33.2894012900802,2.32897463104661 33.2898054673399,2.32900168873862 33.2901624906854,2.32935445174148 33.2904009670528,2.33000579357501 33.2908051984851,2.33029521685308 33.2911621237894,2.33016848321259 33.291661824232,2.33000553133545 33.2920901126905,2.32974307610257 33.2924712157662,2.32964347841187 33.2928040168259,2.32974292691561 33.2931138128025,2.33005046343109 33.2933993407516,2.32988755581161 33.2934706814384,2.3296432691849 33.2934464302492,2.32926329611879 33.2933513620175,2.32892857338458 33.2935176977988,2.32866617265264 33.2939702443352,2.3288289254798 33.2944458993272,2.32928118042485 33.2949220498182,2.32940773954791 33.295207660373,2.32964290386959 33.2952077207312,2.32993241097258 33.2950172277932,2.33026719375351 33.2947558686965,2.33041200240124 33.2944702862617,2.33031254446274 33.2940891625462,2.3303126246261 33.2939705880431,2.3304845444129 33.2940178764512,2.33081927710999 33.2941370874088,2.33100924110782 33.2945176689081,2.33109963199944 33.2956599522615,2.33127128583622 33.2961361698704,2.33172353989926 33.2965645734898,2.33201295617467 33.2968265165438,2.33196766510751 33.2968309964982,2.33188624029437 33.2968500405762,2.33156054080281 33.2969449749496,2.33124387229526 33.2971590960351,2.33100860233012 33.2973377847917,2.33068286891753 33.2969329757294,2.33032107106793 33.2968142933848,2.32996825950671 33.2968856316638,2.32972397278142 33.2969091614139,2.32934398975739 33.2966949608929,2.32919928163908 33.2962665638532,2.32893700657538 33.296100113234,2.32864753469519 33.2956474798513,2.32807766322483 33.295433204203,2.32757107098875 33.2952189231598,2.32704638450263 33.2949573858369,2.32633171884946 33.2950286791772,2.32587030184755 33.2951236099891,2.3255355392411 33.2949093501425,2.32511037071493 33.2947663800109,2.3241966438438 33.294956838543,2.32369901340463 33.2951710022777,2.32367182707198 33.2955751779145,2.32369888327989 33.2958134630761,2.32342742013331 33.2956228221606,2.32304748220078 33.2952894068402,2.32268566846578 33.2950037827898,2.32237812717699 33.2949801133735,2.32208862499989 33.2952059621143,2.32148242194438 33.2956578021068,2.3209575952096 33.2958624177053,2.32096659922637 33.2961339253474,2.32097558911279 33.2964431547971,2.32126503100545 33.2966101825565,2.32162687963133 33.2969907994484,2.32190725919168 33.2972285663541,2.3218438792051 33.2974668376405,2.32150908617932 33.2977759461201,2.32121951359178 33.2978951508808,2.32138233604592 33.2981094204492,2.32186178666811 33.2982522061062,2.32188889763469 33.2984185554477,2.3216988732818 33.2986805250614,2.32178928854186 33.299132550366,2.32215107612581 33.2996322964364,2.3222233463198 33.2999892760428,2.32236802359743 33.3005127214524,2.3228655018087 33.3005606142514,2.32339927008538 33.3005608153814,2.32434921487731 33.300751438578,2.32463868100829 33.3013699452137,2.3254256453187 33.3021080749373,2.32569689922728 33.3024887227312,2.32610393627644 33.3029171197541,2.3263662094086 33.3032504642456,2.3263842315013 33.3032739826622,2.32595901312925 33.3032738182527,2.32519001041306 33.3033929117696,2.3248281010029 33.3034878250196,2.32442096136528 33.3035591116444,2.32394145010961 33.3038682211102,2.32366092337358 33.3044157475755,2.32373318141272 33.3049391288045,2.32392305664886 33.3051774022787,2.32360635669465 33.3057720343145,2.32315387276961 33.3064622370918,2.32274660322186 33.3070096654204,2.32236650588035 33.3074379169857,2.32195929319775 33.3074980243409,2.32177833827422 33.3075564462073,2.32159738371886 33.3076754659393,2.32090073187213 33.307841798103,2.3206383298821 33.3081986717762,2.32028541522128 33.3084008620301,2.31948018006731 33.3087813250356,2.31904583634979 33.3091146341007,2.31890100971094 33.309423906645,2.31938043727865 33.310066492647,2.31974217912903 33.3108282135595,2.31993199966958 33.311090205092,2.32012193048855 33.3111616672596,2.32045665681619 33.3110903733713,2.3208909326903 33.3108049247829,2.3213976326537 33.3107808356151,2.32177761556705 33.3109951012472,2.32221182821319 33.3115904366569,2.32241977915715 33.3118519052924,2.32278160446871 33.3119475818902,2.32330631408745 33.3123519862284,2.32438282708989 33.3123521236332,2.32500707582594 33.312328588018,2.32534182315907 33.3126856129978,2.32567648566061 33.3131376007004,2.32584827934585 33.3130426523211,2.32608352470621 33.3127335404821,2.32634595911815 33.312685814466,2.32659024101013 33.3130664314264,2.3268525214284 33.3135903337934,2.32685240427436 33.3143042551022,2.3269427151295 33.3148512055448,2.32694259232907 33.3152080607236,2.32651729929338 33.3156363791601,2.32641768500179 33.3160647318003,2.32647187094215 33.3166600450662,2.32656220734827 33.3168263496732,2.32618219242073 33.3168740547403,2.32584743969538 33.3169926157872,2.32563028298363 33.317587874235,2.32548539499795 33.3179447725661,2.32525009006189 33.3180874775525,2.32491531578972 33.3187056596617,2.32421855042398 33.3195384916174,2.32315985290027 33.3198954463291,2.32318691281149 33.3202288099057,2.32328635462827 33.3206093452987,2.3231867498991 33.3208471741984,2.32340382537698 33.3211327767814,2.32359374864257 33.3214667263133,2.32380175491363 33.3215139509896,2.32382888531935 33.3215140165623,2.3241183917245 33.3215022745571,2.32439885375945 33.3214546464403,2.32506834826935 33.3215261318916,2.32549354442677 33.3218594960931,2.32559298576145 33.3219781571815,2.32582818246412 33.3222165644276,2.32611763407643 33.3226921232028,2.32611752466991 33.323144668666,2.32626217359056 33.3233825069923,2.32652448386955 33.3230734405882,2.32697690885142 33.3232876673957,2.32722113042665 33.323573211185,2.32714868791749 33.3238823580501,2.32704909867851 33.3243585114074,2.32719374168866 33.3244057735171,2.32738371927118 33.3241444455446,2.32764614487714 33.3239061761838,2.32796284755252 33.3240968397569,2.32841515708428 33.3242396800688,2.32867748912219 33.3246444675742,2.32892166627125 33.3246444945304,2.32903927820402 33.3243825867417,2.32922932744035 33.3244542307255,2.33033305365692 33.3246921302385,2.33085772864259 33.3245735719329,2.33107488588739 33.3245736590888,2.33145486289205 33.3248592472196,2.33157240851028 33.325477588267,2.33157226472281 33.3260014979964,2.33159928389227 33.3262870424213,2.33152684072888 33.3264533885171,2.33133681342848 33.3264533217302,2.33104730719328 33.3264532612118,2.33078494216665 33.3268815754543,2.33066723023197 33.3271193315992,2.3305676568869 33.3272486000573,2.3304771559568 33.3273576360877,2.33040475389043 33.3273333546334,2.32992526487947 33.3273574310945,2.32951814111091 33.3275001340153,2.32918336615013 33.3277378916663,2.32908379273911 33.3281426231644,2.32908369792253 33.3284039337408,2.3287488950958 33.3286422545642,2.32865836848654 33.3287135784041,2.32836884554736 33.328903554143,2.3282692831844 33.3292846487078,2.32815158173668 33.3295701480137,2.32788914960729 33.3299028658295,2.32762670631352 33.3299507172896,2.32793429533995 33.3302126682401,2.32793423360227 33.3305695477071,2.32762654913431 33.3311164957342,2.32762641994702 33.3315690929812,2.32798819552718 33.3317570129787,2.32832141778985 33.331761003475,2.32855889870384 33.3317835062244,2.32872272397204 33.3318453267502,2.32890348778761 33.3318790710056,2.32910120612257 33.3319408915663,2.32928196992888 33.3320476365341,2.32944012621711 33.3322049359428,2.32963216622908 33.3324577398457,2.3299484684912 33.3326487328697,2.33012920155044 33.3328003983992,2.33024780145367 33.332991372472,2.33034379422372 33.3331598728543,2.33040024759773 33.3333732821037,2.33037195001802 33.3335913759681,2.33031156768721 33.3338541162263,2.33028560689217 33.3344370647479,2.33038498536345 33.3350319259634,2.33093671385448 33.3354602670412,2.33093661118994 33.3359364241859,2.3310812498977 33.336126513509,2.3314611808092 33.3361266790207,2.33215780449725 33.3362458630242,2.3322120582037 33.3366978138031,2.33221194942506 33.3369598041592,2.3323747333907 33.3369835622795,2.33299897483784 33.3371977947601,2.33326128790976 33.3377931131919,2.33336066178038 33.3380309422781,2.33356868663159 33.3383644130195,2.33410238239618 33.3392211640968,2.33438263340198 33.3394354102298,2.33469922837903 33.3395305717669,2.33536868752493 33.3398398449711,2.33579382397597 33.3400068835298,2.33615566558821 33.3400783554593,2.33649038928898 33.3402684598364,2.33692460167834 33.3407923645045,2.33692447380329 33.3411251976097,2.3371415218091 33.3414108228673,2.33740381655396 33.3417678137006,2.33756657612827 33.3420534347699,2.33781077660055 33.3424345806782,2.33790115361421 33.3428865461767,2.33795532488771 33.3434576986083,2.33807279603607 33.3439095627218,2.33771080253498 33.3442664165895,2.33730359710681 33.3446233744812,2.33733065012266 33.3448616709201,2.33714060312648 33.3450993220227,2.33660676826899 33.3454562443021,2.33648906827207 33.3456467537799,2.33627189185049 33.3459322576372,2.33603659776558 33.3460036005467,2.33584659199748 33.3463914471656,2.33575602528803 33.3464319182099,2.33574696819302 33.3464914239497,2.3354212595814 33.3468005368828,2.3351859595037 33.3469911104219,2.33523114740762 33.3472525881953,2.33559296441564 33.347443150669,2.33559291699875 33.3475144510625,2.3352310172426 33.3476571849163,2.33504099365581 33.3479427460883,2.33504092252502 33.3482282537345,2.33482372215944 33.3483473245425,2.33441657523379 33.3485614672023,2.33429891016544 33.349013406892,2.33425356206288 33.3492753987401,2.33441634344817 33.3495369171402,2.3349410068266 33.3500844792603,2.33513990470186 33.350393696886,2.33532981513134 33.3503701929756,2.33575503225936 33.350156065563,2.33592697989517 33.3499655748464,2.33621653319951 33.3502039465515,2.33633408502069 33.3505845265175,2.33640636583868 33.3507509750379,2.33664154723209 33.3509416909772,2.33726574550025 33.3511851468798,2.3375335202301 33.3513937034899,2.33750990195749 33.3515724146944,2.33745945402043 33.3516557812975,2.33756298911185 33.3516362157726,2.33774051879904 33.3517784000568,2.33780458850008 33.3519890644826,2.3377721161635 33.352121529373,2.33766149616474 33.3522746012308,2.33767252657049 33.3523696295117,2.33779011415295 33.3522269390533,2.33815203201119 33.3522506252845,2.33845962556709 33.3526554489043,2.33882140502426 33.3534645219183,2.33949068136789 33.3538928829205,2.33956294900542 33.3542921878925,2.33936041271923 33.3542128105068,2.33924868924562 33.3542209070133,2.33913426742272 33.354285878432,2.33901983114519 33.354375216459,2.33887269718152 33.3543751877116,2.3387582765202 33.3542126463049,2.338594861279 33.3541719779035,2.33842324105593 33.3542613200197,2.33829245329914 33.3543831580724,2.3381453101783 33.3543912504667,2.33801454306387 33.3543018386013,2.33786745362176 33.3540986585786,2.3376468387869 33.3540498485973,2.33740983763445 33.3541798179998,2.33728721177141 33.3543260841371,2.33735255760857 33.3544398593551,2.33745060317549 33.354561748658,2.33750778207894 33.3546917458731,2.33749957592878 33.3547729676642,2.33738513551114 33.3549435223121,2.33710721491753 33.3550166044425,2.33693556668317 33.3551303191361,2.33679659868964 33.3552846899103,2.33678021409715 33.3553659539193,2.33683740327899 33.3554228410828,2.33688642556728 33.3555041039443,2.33693544254621 33.3555772283276,2.33693542391111 33.3556584500136,2.33682098345706 33.355666537282,2.33667386925308 33.3556502424285,2.33649407068151 33.3557314631886,2.33637963022756 33.3558045822623,2.33635509319775 33.3560239715376,2.336412247117 33.3560402499471,2.33652666271058 33.3560971226862,2.33651847510058 33.3561458339878,2.33636317834078 33.3561864212167,2.33621605675155 33.3563651811164,2.33625687569767 33.3564708249337,2.33633040478188 33.3564870951227,2.33641212888315 33.356560255458,2.33655104831834 33.3565846508854,2.33663277124541 33.3566089988352,2.33652651747571 33.3566820724724,2.33632217770742 33.3567470477088,2.33622408664961 33.3570070220509,2.33612594572214 33.3570639030289,2.33615044955592 33.357137044795,2.33621581380424 33.3571370716677,2.33632206133891 33.3571452279031,2.33644465208126 33.3571371233492,2.33652638240705 33.3571696564414,2.3366571400057 33.3571859287442,2.3367470371876 33.3571859535587,2.33684511162498 33.3571697164065,2.33689415255133 33.3570397287324,2.3369432234976 33.3568447357042,2.33696779177152 33.3566091433536,2.33709861703939 33.3565766681037,2.3371966997903 33.3565848181131,2.33729477215661 33.3566498491525,2.33741734836606 33.3567311215088,2.33750722893417 33.356796121578,2.33750721230845 33.3569829779438,2.3374336093422 33.3570642006939,2.33732734101175 33.3572429285484,2.33723739390415 33.3574135488729,2.33722100400636 33.3575110448092,2.33720463373545 33.3575679009941,2.33713106310748 33.3575841194995,2.33700846612762 33.3576328306383,2.33685316933955 33.3578115429905,2.3367060123152 33.3579496445737,2.33661607555318 33.358152749125,2.33653429519302 33.3583883548285,2.33646067865073 33.35855082787,2.33635439029308 33.3587457916787,2.3362154011877 33.3588121055281,2.33617221528787 33.3588838940444,2.33612546434903 33.359220040934,2.33590859453716 33.3592703941758,2.33585228728373 33.3593417236738,2.33561704591833 33.3591033446745,2.33547235463992 33.3588419308737,2.33537290442951 33.3587704662242,2.33508341754129 33.3586990240828,2.33487535399211 33.3583656448188,2.33473068695554 33.3585083448717,2.33441400394298 33.3587939055813,2.33441393061263 33.358984492939,2.33451339906862 33.3590316380885,2.33422388169905 33.3594363398109,2.33410616611046 33.3600310588563,2.33406077775859 33.360126558235,2.33381648311395 33.3599358995138,2.33343655664272 33.35993583272,2.33317419254911 33.3605782453364,2.33278500430901 33.3610543656663,2.33278488139146 33.3614586396405,2.33319189355184 33.3617684145426,2.33336370708129 33.3620539123855,2.3331193631565 33.3622916395422,2.33291121971646 33.3625771928694,2.33288400455488 33.3629578491601,2.33326388123023 33.3633390198509,2.3334537699018 33.3641714627848,2.33319118919406 33.3646952783786,2.33285631234181 33.3650758183484,2.33278383672303 33.3657419716852,2.33291032101213 33.3659803741328,2.33314548144011 33.3660520186432,2.33413158917613 33.3661234448026,2.33426727593599 33.3664089864761,2.33419482480476 33.3666703698445,2.33417666215018 33.36686101862,2.33451135224515 33.3669088971764,2.33489131497479 33.3671231131482,2.33506315225753 33.3674800935494,2.33518066974634 33.3679557025787,2.33537053211394 33.3682176609151,2.33539760413568 33.3686695049042,2.33499036856903 33.3689791361731,2.33460126453451 33.3692882255278,2.33429358385863 33.3695973455032,2.33410351449654 33.3697642015236,2.33374158920445 33.3697399741958,2.33352446693568 33.369882692741,2.33328920642566 33.3702396490968,2.33331625297416 33.3709299139543,2.33321655260661 33.3713581970298,2.33299931021041 33.3716201097088,2.33285448816274 33.3717863681774,2.33235685749228 33.3723337571775,2.33189531347794 33.3725237055732,2.33170527534041 33.3724050051389,2.33135247294966 33.3726663353166,2.33113527471887 33.3726854261302,2.33105384640099 33.3728089506828,2.33051099194726 33.372713857189,2.3301491362565 33.3725709965448,2.32984157542334 33.3727373211503,2.32959726143542 33.3729042545724,2.32953388778654 33.3729277875676,2.32924437669662 33.3734987485194,2.32864712080569 33.3740696636171,2.32787797129985 33.3745929372029,2.32763356179227 33.3748784146704,2.32732588660727 33.3756400096221,2.32701808381223 33.3761633401599,2.32699080233699 33.3763539447005,2.32716264457496 33.3764255058634,2.32780496392645 33.3766634612214,2.32847437957288 33.3771161259743,2.32905326709525 33.3773775320519,2.32912557281689 33.3775916684621,2.32899885677956 33.3777586135716,2.32898071769803 33.3779964170673,2.32907112371086 33.3782819712372,2.32905295253377 33.3784725037818,2.32895338381425 33.3787339624699,2.32921567667188 33.3790195481096,2.32931511658338 33.379329282408,2.32933312671476 33.3795434913608,2.32947782094494 33.3797813077692,2.32962250872874 33.3800668935344,2.32972194840041 33.3801383667846,2.33002952760109 33.380162041597,2.33027379065474 33.3804004528284,2.3305360893678 33.3805906309235,2.33120551693343 33.380804960238,2.33180256172314 33.3809478033114,2.33203774525268 33.3812214981387,2.33181149523244 33.3815548641432,2.33191092147925 33.3818640963436,2.33214605947008 33.3822688458919,2.33221832497807 33.3825779950606,2.33214586428595 33.3825543075214,2.33185636628045 33.3822209121692,2.33164837610186 33.3821494505613,2.33138603217786 33.3823399139482,2.33102409949527 33.3824112124166,2.33068934042877 33.3821970048377,2.33054464671811 33.3821969535412,2.33035465940024 33.3823874467858,2.33011033792648 33.382030415842,2.32980283690752 33.3816733296092,2.32929630142302 33.3807209774102,2.32887135096433 33.3803403500652,2.32860909090384 33.380292432665,2.3281024709082 33.3797690844508,2.32805737783568 33.3798403883631,2.3277407128471 33.3804349691808,2.32719773039447 33.3810537946655,2.32692615169147 33.3817440256276,2.32671788241971 33.3820296084086,2.32680827475317 33.3823152644134,2.32717007748495 33.382719429936,2.32716996713319 33.3836716735328,2.3271968477193 33.3839330934384,2.32731438728814 33.3838382799794,2.32800198636429 33.3840048253775,2.32858094961363 33.3842432491476,2.328888482673 33.3844333647713,2.32932268713162 33.3845762424675,2.32968452841779 33.3848382757766,2.32999205483073 33.3851474907028,2.33016386299646 33.385766434471,2.3303265387021 33.3861712427328,2.33061593139727 33.3866709899195,2.33068816944049 33.3869087742559,2.33070619771422 33.3871466310356,2.33099563624111 33.3874086329145,2.33118555091003 33.3878606204738,2.33133017778989 33.3883130668555,2.33109482999459 33.3889077146313,2.33080516049597 33.3895265997801,2.33075975325089 33.390073440047,2.33037057954988 33.390668578386,2.32982759308446 33.3910490694211,2.32958321763679 33.3912395083739,2.32914890811179 33.39133441061,2.32879604834144 33.3916913253109,2.32867833745357 33.392238833061,2.32867818417293 33.3924766570738,2.32884096361478 33.392657733401,2.32910327597753 33.3926909103042,2.3291485016944 33.392810693604,2.32932940817729 33.3928815512383,2.32943795234358 33.3932144010103,2.32970022198969 33.3932622735613,2.33003494768615 33.3932860033846,2.33046919720563 33.3937622034696,2.33075856736345 33.3939404587205,2.33098469225292 33.3941789327434,2.33146411621746 33.3943931558055,2.3316540428704 33.3946787803953,2.33188918433788 33.3948930169406,2.33213339289869 33.3954640136314,2.33169897542785 33.395868103142,2.33141840405301 33.3962250102954,2.33127355096462 33.3967723690985,2.33073962277884 33.3972956332607,2.33047711127423 33.3977239127404,2.33026890860446 33.3983190857346,2.32986162435934 33.3987472807744,2.32935487052117 33.3988423874379,2.32973481733652 33.3989139112435,2.33021428783394 33.3991517718338,2.33050372391683 33.3993423970544,2.3307388914439 33.399402030628,2.33091076736446 33.399676002785,2.33167968383457 33.4000568026342,2.33253903958389 33.4004852819733,2.33303650164721 33.4008187122197,2.33335305088889 33.4008667356159,2.33421250165501 33.4008428782851,2.33531624190347 33.4008430477424,2.33591334352436 33.4011764898967,2.33627512750641 33.401176577296,2.33658272529515 33.4011766518515,2.33684508811394 33.4014145064688,2.3371073825322 33.4020099538066,2.33765907767103 33.4023191436413,2.337731364461 33.4026048197236,2.33813839669688 33.4028668737651,2.33850020070754 33.4034853211475,2.33887999551634 33.4035331985518,2.33921472034627 33.4039138323269,2.33947697283466 33.4041994755353,2.33976639372258 33.4043423594595,2.340128231892 33.4048781242071,2.34032711007985 33.4051874317284,2.34080651059914 33.4055445271866,2.34131303806102 33.4055682459049,2.34169300469192 33.4061872870834,2.34217231461164 33.40642504516,2.34209986931099 33.4065678724985,2.34226267338487 33.4065444015717,2.34274217059332 33.4067109167609,2.34317637734325 33.4073778567846,2.34406278693876 33.4079014978396,2.34509398987949 33.4082587058184,2.34598048961113 33.4086158161974,2.3465232037618 33.4091027382956,2.34693017477916 33.4093062790596,2.34710200752332 33.4099245999242,2.34702944932871 33.4103528920399,2.34685743020253 33.4106624656004,2.34631451976873 33.4110907018399,2.3459525138575 33.4118045281772,2.34568994006795 33.4118281799574,2.34583468476317 33.4119710586407,2.34616938072532 33.4120902908748,2.34637742593791 33.4121375945478,2.34666691529986 33.4118284317003,2.34669414791812 33.4116379133405,2.34683895608215 33.4117093796494,2.34710129736602 33.4119477992089,2.34736358913449 33.4121378545292,2.3475535193518 33.4125234591259,2.34749912298858 33.4130658879179,2.3474084919733 33.4134351737884,2.34729981834677 33.413435266945,2.34761646259754 33.4134353441415,2.34787882497572 33.4139108840302,2.34780630748486 33.4142206046911,2.34776098024393 33.4144583469978,2.34763425161678 33.4147437963507,2.34725419332986 33.4148865129607,2.34703702324308 33.4141248241496,2.34701915656382 33.4137205807989,2.34677500857778 33.4136012338615,2.34617794347804 33.4137917057733,2.34587028948421 33.4139816278965,2.3456078705365 33.4139814867701,2.34512838069081 33.4143383172171,2.34472116035266 33.4144698471209,2.34469398021844 33.4146480345192,2.34466678616071 33.4151236159239,2.3447390200885 33.4159804055425,2.34510064310929 33.4166230078147,2.34540804787642 33.4174561591775,2.34567016020307 33.4181701342575,2.3459142138887 33.4186462710096,2.34595930541427 33.4191461313066,2.34639340945393 33.4197174182079,2.34694510231745 33.4197175451885,2.34737030997178 33.419764907213,2.34784978517901 33.4197892012882,2.34825689157494 33.4200035067132,2.34870917534841 33.420098629186,2.34911626028379 33.4200752417123,2.3498581190245 33.4201704708802,2.35062708274903 33.4202655448554,2.35087132216546 33.4206467176769,2.35103405207942 33.4211222930925,2.35107914259587 33.4215270782048,2.35125091203778 33.422074649839,2.35144073182397 33.4225030500378,2.35163058768769 33.4230027990208,2.35168471711226 33.4233120715029,2.35201936051199 33.4235500556097,2.35268876338247 33.4236811130841,2.35296013232752 33.4241094783328,2.35303237701544 33.4246569357775,2.35284222306261 33.4252038894232,2.35284205534163 33.4252281753738,2.35322202042093 33.4253946538246,2.35351147219059 33.4257995032095,2.3538913203151 33.4258946581628,2.35439792105079 33.4260375494315,2.35475975565385 33.4267751726977,2.35511236005115 33.4275369780664,2.35550114436503 33.428060447483,2.35590809584146 33.4285131062193,2.3563783977181 33.4287745868968,2.35666781944786 33.4287871117702,2.35718349230662 33.4285254160572,2.35802494074165 33.4285020698056,2.35888440922558 33.4287399396787,2.3591738381871 33.4287878161726,2.35948141997611 33.4288351601957,2.35988851848301 33.4290494263082,2.36019604858972 33.4291923275327,2.36058502345639 33.4295021944372,2.36101013420941 33.4296923290188,2.3614443290818 33.4299065955965,2.36175185897058 33.4302877833994,2.36195077328871 33.4305734281132,2.3622130459916 33.4306685244581,2.36252061287662 33.4305973027778,2.36307249950748 33.430621051952,2.36352483996589 33.430966280525,2.36377804695129 33.4312996353931,2.36380508362652 33.4316672291762,2.36366926429404 33.4316671340443,2.36336166781531 33.4316434209104,2.36302693785546 33.4318811214691,2.36276450175157 33.4321430085842,2.36254729282745 33.4323335279643,2.36240248186906 33.4323092825037,2.36216726862039 33.4323333879279,2.36195013413795 33.4325475066082,2.36177817491079 33.4327137943668,2.36144338545962 33.4329043079369,2.361280480551 33.4331656989072,2.36128039857582 33.4333797742742,2.36096368799936 33.4335938730165,2.36072839998654 33.4337608498189,2.36080072318694 33.4339750355642,2.36084589066876 33.434165072995,2.36096344133432 33.4344270437716,2.36101764066788 33.4347126522881,2.36116230203475 33.4349982214194,2.36118030600985 33.4353315981101,2.36127971742151 33.4355930397714,2.36144248010121 33.4357836658217,2.36164145287986 33.4359742873039,2.36183137867181 33.4360383591746,2.36179517063117 33.4362356405119,2.3617046387961 33.4362355359779,2.36136990164616 33.4362832287898,2.36108943110021 33.4365923395948,2.36089030049405 33.436830565046,2.3605102532504 33.4370682659235,2.36024781650449 33.4372824289494,2.36022060787854 33.4375202344675,2.36029290817766 33.4374967155369,2.36058241801059 33.4374254002803,2.36082670823579 33.4376632710887,2.36110708830068 33.4379730875132,2.36136935158863 33.4381631507977,2.36156832415605 33.4383773242846,2.36156825616848 33.4386393747449,2.36187576916824 33.4388299681541,2.36197522501877 33.4391390871962,2.36180323471538 33.4394481919226,2.36158600962625 33.4397101542967,2.36161306705953 33.4399480057062,2.36183011799852 33.4402099738218,2.3618752692167 33.4405669043823,2.3618027797849 33.4408760687919,2.36177554024888 33.4411858819403,2.36201970878385 33.441400105079,2.36218248530043 33.4415430155341,2.36258955208707 33.4412333812454,2.36290629418362 33.4409956809238,2.36316873157528 33.4409721913699,2.36354871076991 33.4411150647465,2.36383816732149 33.4413528166294,2.36373857487751 33.4415669599345,2.3636480369005 33.4419004262287,2.36402790175101 33.4422096598505,2.36421778844661 33.4426143959907,2.36421765860731 33.4429235406986,2.36412708992933 33.4428998621796,2.36390997091396</coordinates></LinearRing></outerBoundaryIs></Polygon></MultiGeometry>
  </Placemark>
  <Placemark>
	<name>Tororo</name>
	<Style><LineStyle><color>ff0000ff</color></LineStyle><PolyStyle><fill>0</fill></PolyStyle></Style>
	<ExtendedData><SchemaData schemaUrl="#AAT_2023">
		<SimpleData name="Region">Eastern Region</SimpleData>
		<SimpleData name="Cattle_DNA_target">34.34</SimpleData>
		<SimpleData name="Cattle_Parasite_target">16.08</SimpleData>
		<SimpleData name="Cattle_Antibodies_target">47.33</SimpleData>
		<SimpleData name="Dogs_Parasite_target">0</SimpleData>
		<SimpleData name="Goats_Parasite_target">0</SimpleData>
		<SimpleData name="Pigs_Parasite_target">2.44</SimpleData>
		<SimpleData name="Sheep_Parasite_target">5.71</SimpleData>
		<SimpleData name="Cattle_AllDiagTargets">20.83</SimpleData>
		<SimpleData name="Dogs_AllDiagTargets">0</SimpleData>
		<SimpleData name="Goats_AllDiagTargets">0</SimpleData>
		<SimpleData name="Pigs_AllDiagTargets">2.44</SimpleData>
		<SimpleData name="Sheep_AllDiagTargets">5.71</SimpleData>
		<SimpleData name="ALL_HOSTS_DNA_target">34.34</SimpleData>
		<SimpleData name="ALL_HOSTS_Parasite_target">15.87</SimpleData>
		<SimpleData name="ALL_HOSTS_AllDiagTargets">20.64</SimpleData>
	</SchemaData></ExtendedData>
[truncated: 14,717,326 more chars]
